# Supplementary material for: Transcriptome analysis of neo-tetraploid rice reveals specific differential gene expressions associated with fertility and heterosis
Source: Sci Rep. 2017 Jan 10;7:40139. doi: 10.1038/srep40139 (PMC5223177; doi:10.1038/srep40139)
Supplement: Supplementary Dataset 1 [file srep40139-s2.xls]

## Sheet: Table S4
Supplementary Table S4. Differentially expressed genes that uniquely associated with F1 compared to parents and specific (DEGFu-sp) to anther, ovary and leaf.
	Names of sheet	Titles
	DEGFu-sp	Gene ID of differentially expressed genes that uniquely associated with F1 compared to parents and specific (DEGFu-sp) to anther, ovary and leaf
	Methyltransferase	The genes annotated as methyltransferase or hydroxymethyltransferase in DEGFu-sp to anther, ovary and leaf
	Transcription factors	Transcription factors (TFs) in DEGFu-sp to anther, ovary and leaf
	Protein-protein interaction	Names, domains and predicted functions of the proteins related to DEGFu-sp to anther, Ovary and leaf
	AgriGo of DEGFu-sp	AgriGo analysis of DEGFu-sp to anther,ovary and leaf
	Co-expression network analysis	Co-expression network analysis of DEGFu-sp to anther, ovary and leaf
	*DEGFu-sp: Differentially expressed genes that uniquely associated with F1 compared to parents and specific to anther/ovary/leaf

## Sheet: DEGFu-sp
Gene ID of differentially expressed genes that uniquely associated with F1 compared to parents and specific (DEGFu-sp) to anther, ovary and leaf.
Gene ID of 807 DEGFu-sp to anther	Gene ID of 663 DEGFu-sp to ovary	Gene ID of 866 DEGFu-sp to leaf
LOC_Os01g12560*	LOC_Os01g08560	LOC_Os01g01160		DEGFu-sp: Differentially expressed genes that uniquely associated with F1 compared to parents and specific to anther/ovary/leaf
LOC_Os03g31550	LOC_Os01g08850	LOC_Os01g02130
LOC_Os04g47190	LOC_Os01g11650	LOC_Os01g03180
LOC_Os08g39300	LOC_Os01g14410	LOC_Os01g05830
LOC_Os01g19450	LOC_Os01g42520	LOC_Os01g06740
LOC_Os03g04770	LOC_Os01g43540	LOC_Os01g07770		*:The gene ID with red letters displayed high levels of expression compared to other genes
LOC_Os03g61710	LOC_Os01g44390	LOC_Os01g07780
LOC_Os05g38350	LOC_Os01g44970	LOC_Os01g09830
LOC_Os11g38810	LOC_Os01g52400	LOC_Os01g11160
LOC_Os05g14260	LOC_Os01g52410	LOC_Os01g11520
LOC_Os02g41630	LOC_Os01g53160	LOC_Os01g12080
LOC_Os01g72520	LOC_Os01g55240	LOC_Os01g12680
LOC_Os09g23350	LOC_Os01g56720	LOC_Os01g13210
LOC_Os01g02980	LOC_Os01g56930	LOC_Os01g13480
LOC_Os01g03670	LOC_Os01g57250	LOC_Os01g15840
LOC_Os01g05840	LOC_Os01g57500	LOC_Os01g16750
LOC_Os01g06440	LOC_Os01g68589	LOC_Os01g16980
LOC_Os01g11660	LOC_Os01g73980	LOC_Os01g17170
LOC_Os01g12060	LOC_Os01g06320	LOC_Os01g18800
LOC_Os01g12190	LOC_Os01g08380	LOC_Os01g19330
LOC_Os01g13050	LOC_Os01g10140	LOC_Os01g21420
LOC_Os01g15000	LOC_Os01g17214	LOC_Os01g22600
LOC_Os01g15910	LOC_Os01g18970	LOC_Os01g25010
LOC_Os01g23770	LOC_Os01g19770	LOC_Os01g25990
LOC_Os01g27160	LOC_Os01g35050	LOC_Os01g26039
LOC_Os01g31690	LOC_Os01g38980	LOC_Os01g27770
LOC_Os01g34770	LOC_Os01g39070	LOC_Os01g29330
LOC_Os01g37000	LOC_Os01g42130	LOC_Os01g31360
LOC_Os01g40170	LOC_Os01g43090	LOC_Os01g37910
LOC_Os01g41310	LOC_Os01g47130	LOC_Os01g40860
LOC_Os01g41710	LOC_Os01g47780	LOC_Os01g42234
LOC_Os01g42810	LOC_Os01g48040	LOC_Os01g42790
LOC_Os01g48190	LOC_Os01g52200	LOC_Os01g43370
LOC_Os01g49730	LOC_Os01g58930	LOC_Os01g44260
LOC_Os01g50400	LOC_Os01g60730	LOC_Os01g45750
LOC_Os01g50750	LOC_Os01g64790	LOC_Os01g47550
LOC_Os01g51550	LOC_Os01g65260	LOC_Os01g47570
LOC_Os01g52130	LOC_Os01g72530	LOC_Os01g48940
LOC_Os01g52760	LOC_Os01g72610	LOC_Os01g50070
LOC_Os01g53710	LOC_Os10g12090	LOC_Os01g50460
LOC_Os01g57740	LOC_Os10g32800	LOC_Os01g50616
LOC_Os01g58630	LOC_Os10g33960	LOC_Os01g50622
LOC_Os01g61940	LOC_Os10g34680	LOC_Os01g50760
LOC_Os01g62610	LOC_Os10g35680	LOC_Os01g51320
LOC_Os01g64230	LOC_Os10g38610	LOC_Os01g51570
LOC_Os01g66690	LOC_Os10g42020	LOC_Os01g52010
LOC_Os01g67530	LOC_Os10g02720	LOC_Os01g52170
LOC_Os01g67850	LOC_Os10g02880	LOC_Os01g53920
LOC_Os01g69870	LOC_Os10g22730	LOC_Os01g54340
LOC_Os01g71540	LOC_Os10g23900	LOC_Os01g54940
LOC_Os01g72350	LOC_Os10g25300	LOC_Os01g55870
LOC_Os01g03100	LOC_Os10g29670	LOC_Os01g56450
LOC_Os01g04409	LOC_Os10g30790	LOC_Os01g58680
LOC_Os01g06370	LOC_Os10g33420	LOC_Os01g59020
LOC_Os01g06390	LOC_Os10g35160	LOC_Os01g60830
LOC_Os01g06560	LOC_Os10g36924	LOC_Os01g61010
LOC_Os01g06590	LOC_Os10g40550	LOC_Os01g61120
LOC_Os01g07140	LOC_Os11g02379	LOC_Os01g61170
LOC_Os01g07480	LOC_Os11g03230	LOC_Os01g61400
LOC_Os01g07640	LOC_Os11g05930	LOC_Os01g61670
LOC_Os01g10690	LOC_Os11g09710	LOC_Os01g62514
LOC_Os01g11130	LOC_Os11g10850	LOC_Os01g62770
LOC_Os01g12270	LOC_Os11g12420	LOC_Os01g62830
LOC_Os01g14310	LOC_Os11g22396	LOC_Os01g64440
LOC_Os01g14340	LOC_Os11g30810	LOC_Os01g64960
LOC_Os01g14670	LOC_Os11g33270	LOC_Os01g65130
LOC_Os01g15210	LOC_Os11g37080	LOC_Os01g65150
LOC_Os01g35000	LOC_Os11g37110	LOC_Os01g65330
LOC_Os01g39040	LOC_Os11g37960	LOC_Os01g65530
LOC_Os01g42370	LOC_Os11g39920	LOC_Os01g66100
LOC_Os01g42380	LOC_Os11g41210	LOC_Os01g66150
LOC_Os01g43270	LOC_Os11g42070	LOC_Os01g66350
LOC_Os01g43550	LOC_Os11g44260	LOC_Os01g66840
LOC_Os01g43895	LOC_Os11g46000	LOC_Os01g68330
LOC_Os01g50280	LOC_Os11g05050	LOC_Os01g68680
LOC_Os01g50410	LOC_Os11g06770	LOC_Os01g69030
LOC_Os01g51590	LOC_Os11g10570	LOC_Os01g71190
LOC_Os01g51770	LOC_Os11g13680	LOC_Os01g72370
LOC_Os01g53230	LOC_Os11g14140	LOC_Os01g74020
LOC_Os01g54400	LOC_Os11g21930	LOC_Os01g74160
LOC_Os01g54950	LOC_Os11g29500	LOC_Os02g01280
LOC_Os01g55350	LOC_Os11g31550	LOC_Os02g02970
LOC_Os01g57040	LOC_Os11g36160	LOC_Os02g04510
LOC_Os01g58220	LOC_Os11g39770	LOC_Os02g07160
LOC_Os01g59160	LOC_Os11g40230	LOC_Os02g09510
LOC_Os01g59300	LOC_Os11g40400	LOC_Os02g10120
LOC_Os01g60110	LOC_Os11g44940	LOC_Os02g10350
LOC_Os01g60450	LOC_Os11g45790	LOC_Os02g10850
LOC_Os01g60600	LOC_Os12g02080	LOC_Os02g10860
LOC_Os01g61690	LOC_Os12g10220	LOC_Os02g13560
LOC_Os01g63354	LOC_Os12g11990	LOC_Os02g14430
LOC_Os01g63830	LOC_Os12g25350	LOC_Os02g14970
LOC_Os01g63930	LOC_Os12g28015	LOC_Os02g15120
LOC_Os01g64470	LOC_Os12g28590	LOC_Os02g16909
LOC_Os01g64820	LOC_Os12g32390	LOC_Os02g18450
LOC_Os01g65630	LOC_Os12g32400	LOC_Os02g18540
LOC_Os01g66330	LOC_Os12g36610	LOC_Os02g18630
LOC_Os01g67150	LOC_Os12g38130	LOC_Os02g26860
LOC_Os01g67314	LOC_Os12g38180	LOC_Os02g29500
LOC_Os01g67740	LOC_Os12g41930	LOC_Os02g32860
LOC_Os10g06780	LOC_Os12g02450	LOC_Os02g33060
LOC_Os10g13460	LOC_Os12g04340	LOC_Os02g35440
LOC_Os10g22600	LOC_Os12g09739	LOC_Os02g36110
LOC_Os10g25170	LOC_Os12g20280	LOC_Os02g36570
LOC_Os10g27380	LOC_Os12g24659	LOC_Os02g38020
LOC_Os10g30910	LOC_Os12g32986	LOC_Os02g38210
LOC_Os10g33350	LOC_Os12g38750	LOC_Os02g39060
LOC_Os10g34360	LOC_Os02g02524	LOC_Os02g39140
LOC_Os10g35180	LOC_Os02g05300	LOC_Os02g39160
LOC_Os10g01470	LOC_Os02g10880	LOC_Os02g39510
LOC_Os10g03620	LOC_Os02g28340	LOC_Os02g41860
LOC_Os10g03750	LOC_Os02g30410	LOC_Os02g43280
LOC_Os10g05880	LOC_Os02g33610	LOC_Os02g44290
LOC_Os10g13450	LOC_Os02g38840	LOC_Os02g44630
LOC_Os10g13850	LOC_Os02g40510	LOC_Os02g45225
LOC_Os10g17520	LOC_Os02g44980	LOC_Os02g45460
LOC_Os10g21490	LOC_Os02g45030	LOC_Os02g45670
LOC_Os10g25250	LOC_Os02g47500	LOC_Os02g47200
LOC_Os10g28000	LOC_Os02g48900	LOC_Os02g47620
LOC_Os10g28350	LOC_Os02g49640	LOC_Os02g49230
LOC_Os10g31850	LOC_Os02g51680	LOC_Os02g49310
LOC_Os10g35330	LOC_Os02g52040	LOC_Os02g49760
LOC_Os10g42072	LOC_Os02g55910	LOC_Os02g49830
LOC_Os10g42080	LOC_Os02g56720	LOC_Os02g50174
LOC_Os11g01610	LOC_Os02g02340	LOC_Os02g50404
LOC_Os11g02400	LOC_Os02g02410	LOC_Os02g51080
LOC_Os11g04230	LOC_Os02g06950	LOC_Os02g51404
LOC_Os11g09418	LOC_Os02g09359	LOC_Os02g51750
LOC_Os11g09979	LOC_Os02g11040	LOC_Os02g53140
LOC_Os11g10980	LOC_Os02g12010	LOC_Os02g53350
LOC_Os11g13890	LOC_Os02g15730	LOC_Os02g53400
LOC_Os11g25860	LOC_Os02g15820	LOC_Os02g53490
LOC_Os11g34690	LOC_Os02g18690	LOC_Os02g57160
LOC_Os11g36740	LOC_Os02g21470	LOC_Os02g57560
LOC_Os11g37360	LOC_Os02g28980	LOC_Os02g57620
LOC_Os11g37950	LOC_Os02g30760	LOC_Os02g57700
LOC_Os11g37970	LOC_Os02g32590	LOC_Os02g58230
LOC_Os11g38610	LOC_Os02g37280	LOC_Os02g58270
LOC_Os11g38620	LOC_Os02g39560	LOC_Os03g01880
LOC_Os11g38630	LOC_Os02g44710	LOC_Os03g02190
LOC_Os11g38640	LOC_Os02g44870	LOC_Os03g03590
LOC_Os11g40330	LOC_Os02g45250	LOC_Os03g03670
LOC_Os11g40674	LOC_Os02g47510	LOC_Os03g03720
LOC_Os11g02080	LOC_Os02g49670	LOC_Os03g04020
LOC_Os11g02650	LOC_Os02g52000	LOC_Os03g04140
LOC_Os11g04010	LOC_Os02g52010	LOC_Os03g04169
LOC_Os11g04800	LOC_Os02g56900	LOC_Os03g04570
LOC_Os11g04954	LOC_Os03g05270	LOC_Os03g05290
LOC_Os11g05390	LOC_Os03g06200	LOC_Os03g07570
LOC_Os11g06720	LOC_Os03g06680	LOC_Os03g07890
LOC_Os11g06870	LOC_Os03g06850	LOC_Os03g07960
LOC_Os11g14900	LOC_Os03g08840	LOC_Os03g08070
LOC_Os11g18194	LOC_Os03g10620	LOC_Os03g08460
LOC_Os11g25330	LOC_Os03g10640	LOC_Os03g08580
LOC_Os11g26780	LOC_Os03g15940	LOC_Os03g10080
LOC_Os11g35080	LOC_Os03g22200	LOC_Os03g11440
LOC_Os11g38190	LOC_Os03g24640	LOC_Os03g12290
LOC_Os11g44330	LOC_Os03g25330	LOC_Os03g12660
LOC_Os11g47840	LOC_Os03g28160	LOC_Os03g15690
LOC_Os12g01230	LOC_Os03g30050	LOC_Os03g18160
LOC_Os12g04424	LOC_Os03g46030	LOC_Os03g18600
LOC_Os12g05360	LOC_Os03g46780	LOC_Os03g19090
LOC_Os12g06550	LOC_Os03g48540	LOC_Os03g19260
LOC_Os12g07400	LOC_Os03g53410	LOC_Os03g19560
LOC_Os12g08250	LOC_Os03g06930	LOC_Os03g19760
LOC_Os12g09190	LOC_Os03g08690	LOC_Os03g20120
LOC_Os12g22110	LOC_Os03g09250	LOC_Os03g20380
LOC_Os12g23450	LOC_Os03g09840	LOC_Os03g20700
LOC_Os12g26960	LOC_Os03g14140	LOC_Os03g24730
LOC_Os12g27210	LOC_Os03g14730	LOC_Os03g25850
LOC_Os12g30500	LOC_Os03g14920	LOC_Os03g27019
LOC_Os12g32130	LOC_Os03g17810	LOC_Os03g27040
LOC_Os12g35465	LOC_Os03g22050	LOC_Os03g28300
LOC_Os12g35610	LOC_Os03g27340	LOC_Os03g29930
LOC_Os12g38360	LOC_Os03g41470	LOC_Os03g31290
LOC_Os12g38910	LOC_Os03g43590	LOC_Os03g31690
LOC_Os12g38920	LOC_Os03g46070	LOC_Os03g36630
LOC_Os12g40300	LOC_Os03g55810	LOC_Os03g37411
LOC_Os12g40310	LOC_Os03g63370	LOC_Os03g44250
LOC_Os12g40320	LOC_Os04g02970	LOC_Os03g46060
LOC_Os12g41260	LOC_Os04g07150	LOC_Os03g48000
LOC_Os12g41640	LOC_Os04g08640	LOC_Os03g49630
LOC_Os12g42540	LOC_Os04g10640	LOC_Os03g50500
LOC_Os12g02040	LOC_Os04g11970	LOC_Os03g50870
LOC_Os12g02370	LOC_Os04g18800	LOC_Os03g52010
LOC_Os12g04204	LOC_Os04g22700	LOC_Os03g52170
LOC_Os12g05620	LOC_Os04g32030	LOC_Os03g52840
LOC_Os12g06980	LOC_Os04g35210	LOC_Os03g53020
LOC_Os12g07420	LOC_Os04g52210	LOC_Os03g53300
LOC_Os12g08240	LOC_Os04g01310	LOC_Os03g53520
LOC_Os12g08730	LOC_Os04g09620	LOC_Os03g55020
LOC_Os12g20324	LOC_Os04g12110	LOC_Os03g55030
LOC_Os12g28250	LOC_Os04g20330	LOC_Os03g55660
LOC_Os12g33415	LOC_Os04g28420	LOC_Os03g56250
LOC_Os12g37260	LOC_Os04g31090	LOC_Os03g56782
LOC_Os12g38960	LOC_Os04g31120	LOC_Os03g59225
LOC_Os12g40350	LOC_Os04g32950	LOC_Os03g59320
LOC_Os12g40360	LOC_Os04g39980	LOC_Os03g61890
LOC_Os12g40370	LOC_Os04g41620	LOC_Os03g62170
LOC_Os12g40380	LOC_Os04g49210	LOC_Os04g07110
LOC_Os12g41550	LOC_Os04g54220	LOC_Os04g20180
LOC_Os02g03320	LOC_Os04g57130	LOC_Os04g23170
LOC_Os02g04570	LOC_Os05g02070	LOC_Os04g24220
LOC_Os02g05050	LOC_Os05g07560	LOC_Os04g24300
LOC_Os02g05350	LOC_Os05g08090	LOC_Os04g31030
LOC_Os02g05540	LOC_Os05g11210	LOC_Os04g32110
LOC_Os02g05610	LOC_Os05g14750	LOC_Os04g33040
LOC_Os02g06850	LOC_Os05g38940	LOC_Os04g33070
LOC_Os02g08440	LOC_Os05g40010	LOC_Os04g33310
LOC_Os02g09080	LOC_Os05g48040	LOC_Os04g34610
LOC_Os02g12380	LOC_Os05g51150	LOC_Os04g37619
LOC_Os02g14910	LOC_Os05g51630	LOC_Os04g37710
LOC_Os02g15500	LOC_Os05g03810	LOC_Os04g37820
LOC_Os02g16610	LOC_Os05g05100	LOC_Os04g38600
LOC_Os02g16620	LOC_Os05g05390	LOC_Os04g39780
LOC_Os02g21040	LOC_Os05g06140	LOC_Os04g41030
LOC_Os02g21190	LOC_Os05g10310	LOC_Os04g41350
LOC_Os02g21230	LOC_Os05g10670	LOC_Os04g43390
LOC_Os02g26160	LOC_Os05g11260	LOC_Os04g45000
LOC_Os02g33840	LOC_Os05g24900	LOC_Os04g45490
LOC_Os02g35830	LOC_Os05g31230	LOC_Os04g45690
LOC_Os02g36070	LOC_Os05g34310	LOC_Os04g45810
LOC_Os02g38260	LOC_Os05g38960	LOC_Os04g47290
LOC_Os02g39740	LOC_Os06g01050	LOC_Os04g48460
LOC_Os02g42990	LOC_Os06g12530	LOC_Os04g48930
LOC_Os02g43230	LOC_Os06g37560	LOC_Os04g49350
LOC_Os02g44130	LOC_Os06g40818	LOC_Os04g49490
LOC_Os02g44880	LOC_Os06g40970	LOC_Os04g49954
LOC_Os02g44900	LOC_Os06g44300	LOC_Os04g53310
LOC_Os02g47400	LOC_Os06g47850	LOC_Os04g54010
LOC_Os02g47860	LOC_Os06g48050	LOC_Os04g54590
LOC_Os02g51810	LOC_Os06g50370	LOC_Os04g55640
LOC_Os02g53230	LOC_Os06g50450	LOC_Os04g55710
LOC_Os02g54780	LOC_Os06g06290	LOC_Os04g56240
LOC_Os02g55480	LOC_Os06g06860	LOC_Os04g56330
LOC_Os02g56130	LOC_Os06g09090	LOC_Os04g57310
LOC_Os02g01980	LOC_Os06g11290	LOC_Os04g59540
LOC_Os02g02780	LOC_Os06g24990	LOC_Os05g02040
LOC_Os02g03990	LOC_Os06g25010	LOC_Os05g02200
LOC_Os02g06340	LOC_Os06g29730	LOC_Os05g04220
LOC_Os02g07480	LOC_Os06g32240	LOC_Os05g04600
LOC_Os02g08330	LOC_Os06g42824	LOC_Os05g05140
LOC_Os02g10390	LOC_Os06g47440	LOC_Os05g05490
LOC_Os02g24080	LOC_Os06g47620	LOC_Os05g05670
LOC_Os02g28170	LOC_Os06g47640	LOC_Os05g06890
LOC_Os02g33070	LOC_Os06g48350	LOC_Os05g07690
LOC_Os02g37000	LOC_Os07g04270	LOC_Os05g07860
LOC_Os02g37760	LOC_Os07g04310	LOC_Os05g07870
LOC_Os02g41680	LOC_Os07g08160	LOC_Os05g07890
LOC_Os02g51000	LOC_Os07g10220	LOC_Os05g08480
LOC_Os02g52780	LOC_Os07g10230	LOC_Os05g08860
LOC_Os02g53380	LOC_Os07g20100	LOC_Os05g08930
LOC_Os02g54050	LOC_Os07g22460	LOC_Os05g11510
LOC_Os02g54330	LOC_Os07g34280	LOC_Os05g12320
LOC_Os02g54390	LOC_Os07g34570	LOC_Os05g12400
LOC_Os03g01240	LOC_Os07g37610	LOC_Os05g13900
LOC_Os03g02670	LOC_Os07g40000	LOC_Os05g14270
LOC_Os03g05770	LOC_Os07g41400	LOC_Os05g21180
LOC_Os03g08320	LOC_Os07g44450	LOC_Os05g22730
LOC_Os03g08330	LOC_Os07g46830	LOC_Os05g24650
LOC_Os03g08930	LOC_Os07g13370	LOC_Os05g25370
LOC_Os03g13360	LOC_Os07g26100	LOC_Os05g25640
LOC_Os03g14370	LOC_Os07g27630	LOC_Os05g30700
LOC_Os03g15460	LOC_Os07g28920	LOC_Os05g31750
LOC_Os03g17240	LOC_Os07g42580	LOC_Os05g32810
LOC_Os03g19020	LOC_Os07g44770	LOC_Os05g33940
LOC_Os03g22990	LOC_Os07g44780	LOC_Os05g34650
LOC_Os03g23050	LOC_Os08g02904	LOC_Os05g35500
LOC_Os03g26130	LOC_Os08g04540	LOC_Os05g37160
LOC_Os03g26920	LOC_Os08g10130	LOC_Os05g38150
LOC_Os03g30690	LOC_Os08g13690	LOC_Os05g40020
LOC_Os03g32580	LOC_Os08g16359	LOC_Os05g40810
LOC_Os03g39160	LOC_Os08g17500	LOC_Os05g41580
LOC_Os03g41600	LOC_Os08g24880	LOC_Os05g43040
LOC_Os03g43790	LOC_Os08g32060	LOC_Os05g43460
LOC_Os03g47460	LOC_Os08g39150	LOC_Os05g43650
LOC_Os03g47610	LOC_Os08g41390	LOC_Os05g45350
LOC_Os03g47620	LOC_Os08g01590	LOC_Os05g45440
LOC_Os03g48370	LOC_Os08g02900	LOC_Os05g47560
LOC_Os03g50210	LOC_Os08g09610	LOC_Os05g48760
LOC_Os03g53400	LOC_Os08g33720	LOC_Os05g50500
LOC_Os03g53450	LOC_Os08g41590	LOC_Os05g50550
LOC_Os03g53860	LOC_Os09g02420	LOC_Os05g50710
LOC_Os03g56800	LOC_Os09g04300	LOC_Os05g50840
LOC_Os03g57310	LOC_Os09g04384	LOC_Os05g51240
LOC_Os03g57450	LOC_Os09g08700	LOC_Os06g02960
LOC_Os03g57940	LOC_Os09g17630	LOC_Os06g03800
LOC_Os03g59850	LOC_Os09g20000	LOC_Os06g05520
LOC_Os03g61010	LOC_Os09g23160	LOC_Os06g06080
LOC_Os03g61260	LOC_Os09g26050	LOC_Os06g06170
LOC_Os03g62270	LOC_Os09g26890	LOC_Os06g06320
LOC_Os03g62880	LOC_Os09g27820	LOC_Os06g06960
LOC_Os03g63870	LOC_Os09g28500	LOC_Os06g07120
LOC_Os03g64010	LOC_Os09g29460	LOC_Os06g07620
LOC_Os03g03470	LOC_Os09g29690	LOC_Os06g10109
LOC_Os03g04120	LOC_Os09g29710	LOC_Os06g10510
LOC_Os03g12414	LOC_Os09g30498	LOC_Os06g10790
LOC_Os03g15710	LOC_Os09g32010	LOC_Os06g12310
LOC_Os03g16170	LOC_Os09g36080	LOC_Os06g15330
LOC_Os03g17700	LOC_Os09g36960	LOC_Os06g19444
LOC_Os03g19630	LOC_Os09g02410	LOC_Os06g21110
LOC_Os03g20840	LOC_Os09g06570	LOC_Os06g21230
LOC_Os03g20949	LOC_Os09g10780	LOC_Os06g21240
LOC_Os03g21090	LOC_Os09g14610	LOC_Os06g21760
LOC_Os03g21650	LOC_Os09g19350	LOC_Os06g24070
LOC_Os03g22120	LOC_Os09g20090	LOC_Os06g25950
LOC_Os03g26430	LOC_Os09g24820	LOC_Os06g28050
LOC_Os03g28270	LOC_Os09g27010	LOC_Os06g34450
LOC_Os03g30240	LOC_Os09g31442	LOC_Os06g36070
LOC_Os03g47896	LOC_Os09g33470	LOC_Os06g36650
LOC_Os03g48220	LOC_Os09g36220	LOC_Os06g37450
LOC_Os03g48320	LOC_Os09g39440	LOC_Os06g39680
LOC_Os03g50790	LOC_Os09g39910	LOC_Os06g41360
LOC_Os03g51180	LOC_Os01g08870	LOC_Os06g45480
LOC_Os03g53150	LOC_Os10g40555	LOC_Os06g46670
LOC_Os03g55090	LOC_Os11g05060	LOC_Os06g47910
LOC_Os03g55960	LOC_Os02g37290	LOC_Os06g48940
LOC_Os03g56890	LOC_Os05g50600	LOC_Os06g49110
LOC_Os03g57200	LOC_Os06g12539	LOC_Os06g49120
LOC_Os03g58900	LOC_Os06g09120	LOC_Os06g49790
LOC_Os03g60000	LOC_Os06g48355	LOC_Os06g50860
LOC_Os03g60650	LOC_Os07g46852	LOC_Os06g51070
LOC_Os03g60880	LOC_Os02g37300	LOC_Os06g51260
LOC_Os03g61070	LOC_Os01g01925	LOC_Os07g02140
LOC_Os03g62490	LOC_Os01g02150	LOC_Os07g05040
LOC_Os04g01674	LOC_Os01g03690	LOC_Os07g05260
LOC_Os04g10569	LOC_Os01g04350	LOC_Os07g06660
LOC_Os04g14020	LOC_Os01g05630	LOC_Os07g06840
LOC_Os04g14710	LOC_Os01g12860	LOC_Os07g07540
LOC_Os04g22380	LOC_Os01g19880	LOC_Os07g15460
LOC_Os04g27950	LOC_Os01g21240	LOC_Os07g18990
LOC_Os04g37960	LOC_Os01g28790	LOC_Os07g20510
LOC_Os04g38400	LOC_Os01g41430	LOC_Os07g23150
LOC_Os04g38840	LOC_Os01g48500	LOC_Os07g26690
LOC_Os04g45480	LOC_Os01g48740	LOC_Os07g28040
LOC_Os04g48370	LOC_Os01g49200	LOC_Os07g30670
LOC_Os04g48380	LOC_Os01g49440	LOC_Os07g31884
LOC_Os04g49510	LOC_Os01g50370	LOC_Os07g34980
LOC_Os04g49700	LOC_Os01g52500	LOC_Os07g35004
LOC_Os04g52320	LOC_Os01g53900	LOC_Os07g35340
LOC_Os04g53050	LOC_Os01g55510	LOC_Os07g36190
LOC_Os04g53450	LOC_Os01g57770	LOC_Os07g37130
LOC_Os04g54610	LOC_Os01g57854	LOC_Os07g38790
LOC_Os04g57200	LOC_Os01g58459	LOC_Os07g40510
LOC_Os04g59020	LOC_Os01g61460	LOC_Os07g41160
LOC_Os04g02910	LOC_Os01g65440	LOC_Os07g42250
LOC_Os04g14480	LOC_Os01g70600	LOC_Os07g43700
LOC_Os04g14690	LOC_Os01g71170	LOC_Os07g44330
LOC_Os04g23550	LOC_Os01g72650	LOC_Os07g44630
LOC_Os04g24530	LOC_Os01g08180	LOC_Os07g46330
LOC_Os04g24804	LOC_Os01g11150	LOC_Os07g46630
LOC_Os04g39470	LOC_Os01g15480	LOC_Os07g47250
LOC_Os04g40140	LOC_Os01g17470	LOC_Os07g47990
LOC_Os04g43680	LOC_Os01g31370	LOC_Os07g48020
LOC_Os04g45730	LOC_Os01g47750	LOC_Os07g48090
LOC_Os04g46220	LOC_Os01g48060	LOC_Os07g49080
LOC_Os04g47570	LOC_Os01g52110	LOC_Os07g49110
LOC_Os04g47620	LOC_Os01g53730	LOC_Os08g01370
LOC_Os04g49260	LOC_Os01g54860	LOC_Os08g02210
LOC_Os04g49370	LOC_Os01g56460	LOC_Os08g02540
LOC_Os04g50870	LOC_Os01g57710	LOC_Os08g05280
LOC_Os04g50970	LOC_Os01g58140	LOC_Os08g06110
LOC_Os04g51450	LOC_Os01g61044	LOC_Os08g06550
LOC_Os04g52810	LOC_Os01g63310	LOC_Os08g14570
LOC_Os04g52840	LOC_Os01g64570	LOC_Os08g16050
LOC_Os04g54730	LOC_Os01g64900	LOC_Os08g24770
LOC_Os04g56920	LOC_Os01g66230	LOC_Os08g28730
LOC_Os04g57760	LOC_Os01g68890	LOC_Os08g32980
LOC_Os04g58890	LOC_Os01g70790	LOC_Os08g33740
LOC_Os05g01290	LOC_Os10g04280	LOC_Os08g34020
LOC_Os05g03620	LOC_Os10g24800	LOC_Os08g34210
LOC_Os05g03760	LOC_Os10g27330	LOC_Os08g34220
LOC_Os05g05920	LOC_Os10g30310	LOC_Os08g34700
LOC_Os05g10560	LOC_Os10g37034	LOC_Os08g36040
LOC_Os05g12120	LOC_Os10g40580	LOC_Os08g36480
LOC_Os05g27730	LOC_Os10g40770	LOC_Os08g39370
LOC_Os05g27760	LOC_Os10g41430	LOC_Os08g39850
LOC_Os05g28460	LOC_Os10g08018	LOC_Os08g43180
LOC_Os05g35690	LOC_Os10g29620	LOC_Os08g44300
LOC_Os05g35800	LOC_Os10g30820	LOC_Os08g45190
LOC_Os05g39170	LOC_Os10g30970	LOC_Os09g04440
LOC_Os05g39180	LOC_Os10g37670	LOC_Os09g04790
LOC_Os05g39190	LOC_Os11g01280	LOC_Os09g06499
LOC_Os05g40580	LOC_Os11g06934	LOC_Os09g07660
LOC_Os05g41900	LOC_Os11g12050	LOC_Os09g08390
LOC_Os05g45510	LOC_Os11g12350	LOC_Os09g09930
LOC_Os05g45980	LOC_Os11g23880	LOC_Os09g17600
LOC_Os05g46050	LOC_Os11g25160	LOC_Os09g19970
LOC_Os05g46060	LOC_Os11g25980	LOC_Os09g20900
LOC_Os05g46170	LOC_Os11g26350	LOC_Os09g21000
LOC_Os05g46180	LOC_Os11g27329	LOC_Os09g21340
LOC_Os05g47670	LOC_Os11g28940	LOC_Os09g23740
LOC_Os05g48930	LOC_Os11g30910	LOC_Os09g26460
LOC_Os05g49490	LOC_Os11g34080	LOC_Os09g27580
LOC_Os05g50050	LOC_Os11g34650	LOC_Os09g28230
LOC_Os05g50080	LOC_Os11g39780	LOC_Os09g28310
LOC_Os05g03040	LOC_Os11g45809	LOC_Os09g28340
LOC_Os05g03640	LOC_Os11g01200	LOC_Os09g29600
LOC_Os05g09000	LOC_Os11g04190	LOC_Os09g31050
LOC_Os05g10550	LOC_Os11g05680	LOC_Os09g31120
LOC_Os05g19150	LOC_Os11g08950	LOC_Os09g32095
LOC_Os05g26660	LOC_Os11g24170	LOC_Os09g32100
LOC_Os05g27800	LOC_Os11g25080	LOC_Os09g32410
LOC_Os05g31140	LOC_Os11g26760	LOC_Os09g36750
LOC_Os05g38530	LOC_Os11g31450	LOC_Os09g36800
LOC_Os05g38760	LOC_Os11g33330	LOC_Os09g37330
LOC_Os05g39610	LOC_Os11g35410	LOC_Os09g37710
LOC_Os05g40610	LOC_Os11g35870	LOC_Os09g38090
LOC_Os05g41490	LOC_Os11g38650	LOC_Os09g38100
LOC_Os05g41780	LOC_Os11g39430	LOC_Os09g38110
LOC_Os05g43470	LOC_Os11g44950	LOC_Os09g38310
LOC_Os05g43530	LOC_Os12g07300	LOC_Os09g39620
LOC_Os05g45120	LOC_Os12g14220	LOC_Os10g11310
LOC_Os05g45140	LOC_Os12g04000	LOC_Os10g21264
LOC_Os05g45150	LOC_Os12g05440	LOC_Os10g21268
LOC_Os05g45500	LOC_Os12g06340	LOC_Os10g25030
LOC_Os05g46340	LOC_Os12g08280	LOC_Os10g25060
LOC_Os05g49290	LOC_Os12g14110	LOC_Os10g29470
LOC_Os05g49510	LOC_Os12g32360	LOC_Os10g34700
LOC_Os05g50020	LOC_Os12g32610	LOC_Os10g35010
LOC_Os05g51110	LOC_Os12g39980	LOC_Os10g35840
LOC_Os05g51620	LOC_Os12g42140	LOC_Os10g36160
LOC_Os06g04670	LOC_Os12g42160	LOC_Os10g36200
LOC_Os06g07030	LOC_Os02g04270	LOC_Os10g38740
LOC_Os06g09717	LOC_Os02g11760	LOC_Os10g39020
LOC_Os06g11760	LOC_Os02g24740	LOC_Os10g39936
LOC_Os06g13960	LOC_Os02g30080	LOC_Os10g41100
LOC_Os06g14490	LOC_Os02g38410	LOC_Os10g41749
LOC_Os06g15760	LOC_Os02g39640	LOC_Os10g41780
LOC_Os06g18890	LOC_Os02g42370	LOC_Os10g42040
LOC_Os06g23030	LOC_Os02g45170	LOC_Os10g42299
LOC_Os06g23360	LOC_Os02g45420	LOC_Os11g01439
LOC_Os06g37010	LOC_Os02g45450	LOC_Os11g01530
LOC_Os06g38650	LOC_Os02g45980	LOC_Os11g02240
LOC_Os06g40190	LOC_Os02g46620	LOC_Os11g02330
LOC_Os06g40580	LOC_Os02g46930	LOC_Os11g03130
LOC_Os06g41830	LOC_Os02g50130	LOC_Os11g03390
LOC_Os06g44220	LOC_Os02g50480	LOC_Os11g03660
LOC_Os06g44240	LOC_Os02g51110	LOC_Os11g04900
LOC_Os06g45020	LOC_Os02g56360	LOC_Os11g05530
LOC_Os06g47130	LOC_Os02g56750	LOC_Os11g05780
LOC_Os06g48030	LOC_Os02g56760	LOC_Os11g08670
LOC_Os06g50230	LOC_Os02g04130	LOC_Os11g11970
LOC_Os06g04510	LOC_Os02g09880	LOC_Os11g15570
LOC_Os06g05440	LOC_Os02g18180	LOC_Os11g16580
LOC_Os06g05930	LOC_Os02g32450	LOC_Os11g24450
LOC_Os06g07210	LOC_Os02g32950	LOC_Os11g32780
LOC_Os06g08380	LOC_Os02g40180	LOC_Os11g34120
LOC_Os06g09230	LOC_Os02g40664	LOC_Os11g34370
LOC_Os06g12150	LOC_Os02g41510	LOC_Os11g37060
LOC_Os06g12940	LOC_Os02g41530	LOC_Os11g40370
LOC_Os06g14010	LOC_Os02g42430	LOC_Os11g42490
LOC_Os06g14190	LOC_Os02g43130	LOC_Os11g42510
LOC_Os06g24240	LOC_Os02g43300	LOC_Os11g45280
LOC_Os06g25940	LOC_Os02g45610	LOC_Os11g45710
LOC_Os06g27590	LOC_Os02g45710	LOC_Os11g46070
LOC_Os06g31300	LOC_Os02g45940	LOC_Os11g47030
LOC_Os06g32550	LOC_Os02g48320	LOC_Os11g47670
LOC_Os06g34430	LOC_Os02g49440	LOC_Os11g47970
LOC_Os06g35160	LOC_Os02g50910	LOC_Os12g02200
LOC_Os06g35960	LOC_Os02g50940	LOC_Os12g02520
LOC_Os06g37680	LOC_Os02g51970	LOC_Os12g04595
LOC_Os06g39810	LOC_Os02g56280	LOC_Os12g06260
LOC_Os06g42850	LOC_Os03g02290	LOC_Os12g07190
LOC_Os06g44660	LOC_Os03g03724	LOC_Os12g08830
LOC_Os06g45140	LOC_Os03g06570	LOC_Os12g15400
LOC_Os06g46730	LOC_Os03g06670	LOC_Os12g16480
LOC_Os06g47100	LOC_Os03g21970	LOC_Os12g16540
LOC_Os06g47120	LOC_Os03g22010	LOC_Os12g17320
LOC_Os07g08360	LOC_Os03g36534	LOC_Os12g17830
LOC_Os07g08510	LOC_Os03g45370	LOC_Os12g19860
LOC_Os07g09010	LOC_Os03g46390	LOC_Os12g29220
LOC_Os07g09140	LOC_Os03g47530	LOC_Os12g32230
LOC_Os07g22680	LOC_Os03g52680	LOC_Os12g32250
LOC_Os07g26000	LOC_Os03g53920	LOC_Os12g32280
LOC_Os07g26630	LOC_Os03g55410	LOC_Os12g33130
LOC_Os07g27940	LOC_Os03g58580	LOC_Os12g36830
LOC_Os07g30240	LOC_Os03g60560	LOC_Os12g36850
LOC_Os07g30860	LOC_Os03g60570	LOC_Os12g37970
LOC_Os07g32660	LOC_Os03g61270	LOC_Os12g38150
LOC_Os07g32960	LOC_Os03g61780	LOC_Os12g38850
LOC_Os07g33040	LOC_Os03g02750	LOC_Os12g39120
LOC_Os07g33410	LOC_Os03g05870	LOC_Os12g40260
LOC_Os07g33790	LOC_Os03g10040	LOC_Os12g41390
LOC_Os07g33997	LOC_Os03g10050	LOC_Os12g42610
LOC_Os07g36920	LOC_Os03g32170	LOC_Os12g43130
LOC_Os07g39950	LOC_Os03g39710	LOC_Os01g01340
LOC_Os07g40620	LOC_Os03g41390	LOC_Os01g03549
LOC_Os07g44290	LOC_Os03g42870	LOC_Os01g03950
LOC_Os07g46210	LOC_Os03g47280	LOC_Os01g04950
LOC_Os07g46920	LOC_Os03g55890	LOC_Os01g07260
LOC_Os07g48450	LOC_Os04g08749	LOC_Os01g07700
LOC_Os07g02330	LOC_Os04g10160	LOC_Os01g07730
LOC_Os07g04620	LOC_Os04g27250	LOC_Os01g07880
LOC_Os07g04650	LOC_Os04g37880	LOC_Os01g08020
LOC_Os07g07780	LOC_Os04g46280	LOC_Os01g08440
LOC_Os07g08460	LOC_Os04g48350	LOC_Os01g08460
LOC_Os07g08520	LOC_Os04g52260	LOC_Os01g09310
LOC_Os07g12600	LOC_Os04g52880	LOC_Os01g09320
LOC_Os07g27330	LOC_Os04g53210	LOC_Os01g10440
LOC_Os07g31870	LOC_Os04g53810	LOC_Os01g10640
LOC_Os07g33270	LOC_Os04g58480	LOC_Os01g10800
LOC_Os07g33370	LOC_Os04g09720	LOC_Os01g11570
LOC_Os07g33690	LOC_Os04g10010	LOC_Os01g16620
LOC_Os07g34520	LOC_Os04g12480	LOC_Os01g17320
LOC_Os07g37090	LOC_Os04g23220	LOC_Os01g17390
LOC_Os07g37240	LOC_Os04g33820	LOC_Os01g18860
LOC_Os07g37320	LOC_Os04g34490	LOC_Os01g20930
LOC_Os07g37400	LOC_Os04g34700	LOC_Os01g21940
LOC_Os07g37850	LOC_Os04g35220	LOC_Os01g34880
LOC_Os07g39060	LOC_Os04g35430	LOC_Os01g35330
LOC_Os07g41650	LOC_Os04g39100	LOC_Os01g39770
LOC_Os07g46670	LOC_Os04g39110	LOC_Os01g43020
LOC_Os07g47640	LOC_Os04g39864	LOC_Os01g45274
LOC_Os07g48790	LOC_Os04g41970	LOC_Os01g46169
LOC_Os07g49220	LOC_Os04g42940	LOC_Os01g46610
LOC_Os08g03310	LOC_Os04g43650	LOC_Os01g46810
LOC_Os08g06010	LOC_Os04g44500	LOC_Os01g47410
LOC_Os08g06200	LOC_Os04g44510	LOC_Os01g47630
LOC_Os08g06790	LOC_Os04g49920	LOC_Os01g49210
LOC_Os08g08970	LOC_Os04g51172	LOC_Os01g51400
LOC_Os08g14600	LOC_Os04g51454	LOC_Os01g52550
LOC_Os08g20420	LOC_Os04g52740	LOC_Os01g53255
LOC_Os08g24790	LOC_Os04g52780	LOC_Os01g53820
LOC_Os08g27210	LOC_Os04g55930	LOC_Os01g53910
LOC_Os08g30910	LOC_Os04g56850	LOC_Os01g58335
LOC_Os08g31090	LOC_Os05g04960	LOC_Os01g59730
LOC_Os08g32370	LOC_Os05g13620	LOC_Os01g61150
LOC_Os08g32380	LOC_Os05g19030	LOC_Os01g65100
LOC_Os08g34240	LOC_Os05g30500	LOC_Os01g65904
LOC_Os08g34370	LOC_Os05g33080	LOC_Os01g68480
LOC_Os08g34580	LOC_Os05g33400	LOC_Os01g69070
LOC_Os08g35190	LOC_Os05g34830	LOC_Os01g69960
LOC_Os08g38470	LOC_Os05g37000	LOC_Os01g70130
LOC_Os08g39450	LOC_Os05g43920	LOC_Os01g74300
LOC_Os08g41880	LOC_Os05g44060	LOC_Os02g01210
LOC_Os08g44270	LOC_Os05g48340	LOC_Os02g01332
LOC_Os08g01910	LOC_Os05g48510	LOC_Os02g01380
LOC_Os08g07720	LOC_Os05g50680	LOC_Os02g03570
LOC_Os08g14440	LOC_Os05g51380	LOC_Os02g07770
LOC_Os08g18150	LOC_Os05g01140	LOC_Os02g07800
LOC_Os08g24170	LOC_Os05g04870	LOC_Os02g09240
LOC_Os08g29340	LOC_Os05g05060	LOC_Os02g10500
LOC_Os08g29510	LOC_Os05g08420	LOC_Os02g15110
LOC_Os08g31360	LOC_Os05g10370	LOC_Os02g17780
LOC_Os08g32610	LOC_Os05g11010	LOC_Os02g19770
LOC_Os08g33890	LOC_Os05g12040	LOC_Os02g24270
LOC_Os08g34450	LOC_Os05g23240	LOC_Os02g26960
LOC_Os08g35700	LOC_Os05g28520	LOC_Os02g29550
LOC_Os08g36250	LOC_Os05g30010	LOC_Os02g32490
LOC_Os08g37710	LOC_Os05g37080	LOC_Os02g32520
LOC_Os08g40440	LOC_Os05g40920	LOC_Os02g32990
LOC_Os08g41440	LOC_Os05g41230	LOC_Os02g35090
LOC_Os09g03750	LOC_Os05g41550	LOC_Os02g37690
LOC_Os09g08550	LOC_Os05g43660	LOC_Os02g42210
LOC_Os09g10600	LOC_Os05g44320	LOC_Os02g43340
LOC_Os09g13930	LOC_Os05g46760	LOC_Os02g44680
LOC_Os09g15580	LOC_Os05g47950	LOC_Os02g45520
LOC_Os09g16010	LOC_Os05g48010	LOC_Os02g46080
LOC_Os09g24580	LOC_Os05g51050	LOC_Os02g46970
LOC_Os09g25740	LOC_Os06g03670	LOC_Os02g47020
LOC_Os09g27670	LOC_Os06g20090	LOC_Os02g47190
LOC_Os09g32590	LOC_Os06g22870	LOC_Os02g47560
LOC_Os09g33876	LOC_Os06g32720	LOC_Os02g47580
LOC_Os09g34930	LOC_Os06g38960	LOC_Os02g47980
LOC_Os09g03680	LOC_Os06g04240	LOC_Os02g49650
LOC_Os09g11190	LOC_Os06g04310	LOC_Os02g50240
LOC_Os09g24490	LOC_Os06g10170	LOC_Os02g51070
LOC_Os09g25970	LOC_Os06g14420	LOC_Os02g52390
LOC_Os09g26110	LOC_Os06g23420	LOC_Os02g52620
LOC_Os09g26440	LOC_Os06g34970	LOC_Os02g52990
LOC_Os09g26780	LOC_Os06g35480	LOC_Os02g53040
LOC_Os09g28560	LOC_Os06g35520	LOC_Os02g53420
LOC_Os09g29490	LOC_Os06g35770	LOC_Os02g56200
LOC_Os09g29940	LOC_Os06g37330	LOC_Os02g57180
LOC_Os09g32020	LOC_Os06g42800	LOC_Os02g57720
LOC_Os09g32360	LOC_Os07g01150	LOC_Os02g58310
LOC_Os09g32550	LOC_Os07g02460	LOC_Os03g02200
LOC_Os09g34320	LOC_Os07g07820	LOC_Os03g06520
LOC_Os09g35800	LOC_Os07g07930	LOC_Os03g07340
LOC_Os09g36430	LOC_Os07g28614	LOC_Os03g08800
LOC_Os09g36730	LOC_Os07g34720	LOC_Os03g09900
LOC_Os09g38680	LOC_Os07g40220	LOC_Os03g09930
LOC_Os01g04440	LOC_Os07g42354	LOC_Os03g11780
LOC_Os01g12280	LOC_Os07g46060	LOC_Os03g11890
LOC_Os01g50300	LOC_Os07g47100	LOC_Os03g12700
LOC_Os10g06800	LOC_Os07g47400	LOC_Os03g13520
LOC_Os10g05910	LOC_Os07g10840	LOC_Os03g13560
LOC_Os03g26930	LOC_Os07g15959	LOC_Os03g14690
LOC_Os03g47640	LOC_Os07g29820	LOC_Os03g15120
LOC_Os03g20970	LOC_Os07g44890	LOC_Os03g19240
LOC_Os05g28470	LOC_Os07g46540	LOC_Os03g20410
LOC_Os06g13990	LOC_Os07g47590	LOC_Os03g20720
LOC_Os07g26640	LOC_Os07g48280	LOC_Os03g20730
LOC_Os07g39960	LOC_Os08g07010	LOC_Os03g21040
LOC_Os07g46220	LOC_Os08g19110	LOC_Os03g21400
LOC_Os07g46930	LOC_Os08g20130	LOC_Os03g22810
LOC_Os08g27810	LOC_Os08g21879	LOC_Os03g25150
LOC_Os08g40450	LOC_Os08g29610	LOC_Os03g25500
LOC_Os09g27680	LOC_Os08g31228	LOC_Os03g27210
LOC_Os09g32025	LOC_Os08g32970	LOC_Os03g29850
LOC_Os09g36735	LOC_Os08g35110	LOC_Os03g30250
LOC_Os01g03510	LOC_Os08g35305	LOC_Os03g31300
LOC_Os01g04250	LOC_Os08g35580	LOC_Os03g31944
LOC_Os01g09900	LOC_Os08g36600	LOC_Os03g37640
LOC_Os01g12290	LOC_Os08g38300	LOC_Os03g37830
LOC_Os01g14630	LOC_Os08g40690	LOC_Os03g38540
LOC_Os01g21590	LOC_Os08g44590	LOC_Os03g38730
LOC_Os01g41900	LOC_Os08g01670	LOC_Os03g41350
LOC_Os01g42090	LOC_Os08g13980	LOC_Os03g41460
LOC_Os01g42190	LOC_Os08g19670	LOC_Os03g42130
LOC_Os01g53570	LOC_Os08g22604	LOC_Os03g42710
LOC_Os01g53590	LOC_Os08g31910	LOC_Os03g48230
LOC_Os01g56740	LOC_Os08g34879	LOC_Os03g50070
LOC_Os01g07420	LOC_Os08g35000	LOC_Os03g50480
LOC_Os01g07660	LOC_Os08g35930	LOC_Os03g50550
LOC_Os01g09420	LOC_Os08g37690	LOC_Os03g53230
LOC_Os01g14220	LOC_Os08g43390	LOC_Os03g55140
LOC_Os01g15490	LOC_Os09g10770	LOC_Os03g55280
LOC_Os01g17402	LOC_Os09g13570	LOC_Os03g55760
LOC_Os01g35100	LOC_Os09g16510	LOC_Os03g56930
LOC_Os01g43320	LOC_Os09g19790	LOC_Os03g57660
LOC_Os01g50730	LOC_Os09g20390	LOC_Os03g62610
LOC_Os01g66260	LOC_Os09g25760	LOC_Os03g62780
LOC_Os01g73700	LOC_Os09g26550	LOC_Os03g63330
LOC_Os10g01680	LOC_Os09g27220	LOC_Os03g64070
LOC_Os10g06930	LOC_Os09g27890	LOC_Os04g01480
LOC_Os10g21930	LOC_Os09g28440	LOC_Os04g12499
LOC_Os10g22362	LOC_Os09g28510	LOC_Os04g12600
LOC_Os10g27400	LOC_Os09g29960	LOC_Os04g26320
LOC_Os10g29050	LOC_Os09g39280	LOC_Os04g31940
LOC_Os10g30944	LOC_Os09g40000	LOC_Os04g32150
LOC_Os10g33210	LOC_Os09g07154	LOC_Os04g33110
LOC_Os10g35070	LOC_Os09g08100	LOC_Os04g33210
LOC_Os10g38050	LOC_Os09g08520	LOC_Os04g33610
LOC_Os10g39260	LOC_Os09g09790	LOC_Os04g34270
LOC_Os10g03480	LOC_Os09g14670	LOC_Os04g34330
LOC_Os10g06770	LOC_Os09g16030	LOC_Os04g39430
LOC_Os10g06950	LOC_Os09g16330	LOC_Os04g41340
LOC_Os10g10149	LOC_Os09g20430	LOC_Os04g41560
LOC_Os10g19850	LOC_Os09g21740	LOC_Os04g42020
LOC_Os11g07922	LOC_Os09g23084	LOC_Os04g42520
LOC_Os11g14380	LOC_Os09g25330	LOC_Os04g42800
LOC_Os11g27110	LOC_Os09g25460	LOC_Os04g43070
LOC_Os11g29870	LOC_Os09g26540	LOC_Os04g43800
LOC_Os11g34700	LOC_Os09g27734	LOC_Os04g44530
LOC_Os11g37260	LOC_Os09g29310	LOC_Os04g47720
LOC_Os11g37280	LOC_Os09g32984	LOC_Os04g48160
LOC_Os11g38100	LOC_Os09g34920	LOC_Os04g48530
LOC_Os11g42110	LOC_Os09g35010	LOC_Os04g48880
LOC_Os11g08330	LOC_Os09g36300	LOC_Os04g49160
LOC_Os11g40380	LOC_Os09g37470	LOC_Os04g49360
LOC_Os12g07840	LOC_Os01g01930	LOC_Os04g51040
LOC_Os12g07890	LOC_Os01g41450	LOC_Os04g51400
LOC_Os12g08770	LOC_Os01g48750	LOC_Os04g51792
LOC_Os12g21840	LOC_Os02g56810	LOC_Os04g51820
LOC_Os12g23200	LOC_Os03g61280	LOC_Os04g54790
LOC_Os12g23460	LOC_Os05g33430	LOC_Os04g55180
LOC_Os12g32310	LOC_Os05g51060	LOC_Os04g56170
LOC_Os12g41634	LOC_Os06g32730	LOC_Os04g56400
LOC_Os12g04980	LOC_Os08g35010	LOC_Os04g57880
LOC_Os12g09320	LOC_Os09g27230	LOC_Os05g02240
LOC_Os12g13800	LOC_Os01g01940	LOC_Os05g02250
LOC_Os12g17680		LOC_Os05g04000
LOC_Os12g28100		LOC_Os05g04584
LOC_Os12g31860		LOC_Os05g09600
LOC_Os02g21220		LOC_Os05g11130
LOC_Os02g24240		LOC_Os05g11780
LOC_Os02g28220		LOC_Os05g12580
LOC_Os02g39210		LOC_Os05g14240
LOC_Os02g39230		LOC_Os05g18294
LOC_Os02g39240		LOC_Os05g25680
LOC_Os02g39260		LOC_Os05g25840
LOC_Os02g43700		LOC_Os05g26820
LOC_Os02g51040		LOC_Os05g30250
LOC_Os02g52150		LOC_Os05g30350
LOC_Os02g12410		LOC_Os05g30580
LOC_Os02g12700		LOC_Os05g33840
LOC_Os02g19380		LOC_Os05g34010
LOC_Os02g24750		LOC_Os05g35410
LOC_Os02g49680		LOC_Os05g39140
LOC_Os02g54940		LOC_Os05g39560
LOC_Os02g55550		LOC_Os05g40540
LOC_Os03g05880		LOC_Os05g41200
LOC_Os03g07790		LOC_Os05g42120
LOC_Os03g09820		LOC_Os05g42140
LOC_Os03g10140		LOC_Os05g43910
LOC_Os03g16860		LOC_Os05g47640
LOC_Os03g17426		LOC_Os05g49800
LOC_Os03g19780		LOC_Os05g49880
LOC_Os03g26480		LOC_Os05g49940
LOC_Os03g40100		LOC_Os06g01250
LOC_Os03g43720		LOC_Os06g02019
LOC_Os03g45990		LOC_Os06g02620
LOC_Os03g47910		LOC_Os06g04920
LOC_Os03g56750		LOC_Os06g06300
LOC_Os03g59880		LOC_Os06g06440
LOC_Os03g61650		LOC_Os06g08460
LOC_Os03g62530		LOC_Os06g09260
LOC_Os03g03070		LOC_Os06g10130
LOC_Os03g07730		LOC_Os06g12960
LOC_Os03g11710		LOC_Os06g14240
LOC_Os03g12510		LOC_Os06g16370
LOC_Os03g17100		LOC_Os06g21530
LOC_Os03g17410		LOC_Os06g22660
LOC_Os03g19610		LOC_Os06g23114
LOC_Os03g38010		LOC_Os06g34070
LOC_Os03g42259		LOC_Os06g39370
LOC_Os03g45150		LOC_Os06g39960
LOC_Os03g53950		LOC_Os06g40500
LOC_Os03g62340		LOC_Os06g40510
LOC_Os04g01690		LOC_Os06g40940
LOC_Os04g05250		LOC_Os06g45100
LOC_Os04g32210		LOC_Os06g46950
LOC_Os04g33830		LOC_Os06g47780
LOC_Os04g35630		LOC_Os06g48800
LOC_Os04g52440		LOC_Os06g50080
LOC_Os04g58050		LOC_Os06g50340
LOC_Os04g16680		LOC_Os06g51029
LOC_Os04g27670		LOC_Os07g01020
LOC_Os04g30980		LOC_Os07g01250
LOC_Os04g35280		LOC_Os07g03849
LOC_Os04g35370		LOC_Os07g04240
LOC_Os04g40310		LOC_Os07g05000
LOC_Os04g42720		LOC_Os07g05010
LOC_Os04g46160		LOC_Os07g05174
LOC_Os04g47870		LOC_Os07g06800
LOC_Os05g03450		LOC_Os07g07230
LOC_Os05g30680		LOC_Os07g07520
LOC_Os05g32200		LOC_Os07g08200
LOC_Os05g32300		LOC_Os07g08330
LOC_Os05g35444		LOC_Os07g09330
LOC_Os05g40620		LOC_Os07g10420
LOC_Os05g41390		LOC_Os07g10970
LOC_Os05g46370		LOC_Os07g12390
LOC_Os05g49860		LOC_Os07g32560
LOC_Os05g51350		LOC_Os07g32630
LOC_Os05g02564		LOC_Os07g33310
LOC_Os05g02870		LOC_Os07g37290
LOC_Os05g08910		LOC_Os07g39350
LOC_Os05g15380		LOC_Os07g40690
LOC_Os05g16750		LOC_Os07g41420
LOC_Os05g28140		LOC_Os07g42450
LOC_Os05g38040		LOC_Os07g42640
LOC_Os05g40590		LOC_Os07g43040
LOC_Os05g43880		LOC_Os07g43510
LOC_Os05g46390		LOC_Os07g45160
LOC_Os06g21590		LOC_Os07g47040
LOC_Os06g41850		LOC_Os07g48010
LOC_Os06g43660		LOC_Os07g48130
LOC_Os06g01220		LOC_Os07g48800
LOC_Os06g04940		LOC_Os08g03430
LOC_Os06g11230		LOC_Os08g04180
LOC_Os06g11270		LOC_Os08g04450
LOC_Os06g11660		LOC_Os08g04800
LOC_Os06g35630		LOC_Os08g06280
LOC_Os06g38294		LOC_Os08g07730
LOC_Os06g39100		LOC_Os08g08160
LOC_Os07g18980		LOC_Os08g09200
LOC_Os07g25430		LOC_Os08g10260
LOC_Os07g33090		LOC_Os08g10310
LOC_Os07g38960		LOC_Os08g12449
LOC_Os07g42370		LOC_Os08g14940
LOC_Os07g04580		LOC_Os08g14990
LOC_Os07g10330		LOC_Os08g17390
LOC_Os07g13920		LOC_Os08g23440
LOC_Os07g18590		LOC_Os08g30095
LOC_Os07g19410		LOC_Os08g33540
LOC_Os07g22850		LOC_Os08g33750
LOC_Os07g27140		LOC_Os08g36310
LOC_Os07g30150		LOC_Os08g36580
LOC_Os07g35350		LOC_Os08g37580
LOC_Os08g02120		LOC_Os08g38220
LOC_Os08g27640		LOC_Os08g39810
LOC_Os08g32310		LOC_Os08g39840
LOC_Os08g32460		LOC_Os08g40700
LOC_Os08g32630		LOC_Os08g40930
LOC_Os08g38710		LOC_Os08g44050
LOC_Os08g40780		LOC_Os08g44400
LOC_Os08g42880		LOC_Os08g44530
LOC_Os08g01380		LOC_Os09g11460
LOC_Os08g02130		LOC_Os09g14600
LOC_Os08g03770		LOC_Os09g16920
LOC_Os08g12410		LOC_Os09g17740
LOC_Os08g13710		LOC_Os09g23595
LOC_Os08g24820		LOC_Os09g23590
LOC_Os08g24920		LOC_Os09g25150
LOC_Os08g26270		LOC_Os09g25810
LOC_Os08g33820		LOC_Os09g26670
LOC_Os09g12590		LOC_Os09g28390
LOC_Os09g31000		LOC_Os09g28750
LOC_Os09g32370		LOC_Os09g30418
LOC_Os09g36440		LOC_Os09g31180
LOC_Os09g37680		LOC_Os09g31380
LOC_Os09g09330		LOC_Os09g31470
LOC_Os09g12380		LOC_Os09g34214
LOC_Os09g20260		LOC_Os09g34230
LOC_Os09g31506		LOC_Os09g34330
LOC_Os09g32290		LOC_Os09g35880
LOC_Os09g32330		LOC_Os09g35940
LOC_Os09g34190		LOC_Os09g35970
LOC_Os09g36830		LOC_Os09g37100
LOC_Os09g37300		LOC_Os09g37344
LOC_Os01g56750		LOC_Os09g38620
LOC_Os12g23670		LOC_Os09g38920
LOC_Os03g03100		LOC_Os09g39970
LOC_Os09g20284		LOC_Os10g05130
		LOC_Os10g07450
		LOC_Os10g13550
		LOC_Os10g25010
		LOC_Os10g25590
		LOC_Os10g28360
		LOC_Os10g32520
		LOC_Os10g32680
		LOC_Os10g32810
		LOC_Os10g34230
		LOC_Os10g34790
		LOC_Os10g35370
		LOC_Os10g36703
		LOC_Os10g37770
		LOC_Os10g38910
		LOC_Os10g41400
		LOC_Os10g41410
		LOC_Os11g02610
		LOC_Os11g06180
		LOC_Os11g10870
		LOC_Os11g12530
		LOC_Os11g13850
		LOC_Os11g23220
		LOC_Os11g25720
		LOC_Os11g32750
		LOC_Os11g35660
		LOC_Os11g35860
		LOC_Os11g41034
		LOC_Os11g41150
		LOC_Os11g41600
		LOC_Os11g42200
		LOC_Os11g43390
		LOC_Os11g44990
		LOC_Os11g46200
		LOC_Os11g47800
		LOC_Os11g48020
		LOC_Os12g01449
		LOC_Os12g01520
		LOC_Os12g04020
		LOC_Os12g07210
		LOC_Os12g10660
		LOC_Os12g12560
		LOC_Os12g12934
		LOC_Os12g13140
		LOC_Os12g17090
		LOC_Os12g18810
		LOC_Os12g25700
		LOC_Os12g26044
		LOC_Os12g27440
		LOC_Os12g35395
		LOC_Os12g35480
		LOC_Os12g35890
		LOC_Os12g36740
		LOC_Os12g37360
		LOC_Os12g37610
		LOC_Os12g38250
		LOC_Os12g39110
		LOC_Os12g40790
		LOC_Os12g41780
		LOC_Os12g42040

## Sheet: Methyltransferase
The genes annotated as methyltransferase or hydroxymethyltransferase in DEGFu-sp to anther, ovary and leaf
Gene ID	Annotation
LOC_Os12g13800	O-methyltransferase, putative, expressed; S-adenosyl-L-methionine-dependent methyltransferase involved in the biosynthesis of the sakuranetin, an inducible defense mechanism of O.sativa against pathogen attack
LOC_Os10g02880	O-methyltransferase, putative, expressed
LOC_Os04g11970	O-methyltransferase, putative, expressed
LOC_Os05g01140	methyltransferase, putative, expressed
LOC_Os03g52840	serine hydroxymethyltransferase, mitochondrial precursor, putative, expressed; Interconversion of serine and glycine (By similarity)
LOC_Os06g21760	jasmonate O-methyltransferase, putative
LOC_Os07g28040	O-methyltransferase, putative, expressed
LOC_Os12g41390	homocysteine S-methyltransferase protein, putative, expressed
LOC_Os05g42140	methyltransferase domain containing protein, expressed
LOC_Os07g08200	methyltransferase domain containing protein, putative, expressed
Red, black and green letters indicate the genes detected in anthe, ovary and leaf, respectively

## Sheet: Transcription factors 
Transcription factors (TFs) in DEGFu-sp to anther, ovary and leaf
Tissue	Gene ID	Annotation
Anther (red)	LOC_Os01g06560	transcription factor HBP-1b, putative, expressed
	LOC_Os01g41900	Myb transcription factor, putative, expressed
	LOC_Os02g14910	bZIP transcription factor family protein, putative, expressed
	LOC_Os02g52780	bZIP transcription factor, putative, expressed
	LOC_Os02g54050	ethylene-responsive transcription factor, putative, expressed
	LOC_Os03g03070	transcription factor, putative, expressed; Probable transcription factor active in flowering time control. May control internode elongation and promote floral transition phase. May act upstream of the floral regulators MADS1, MADS14, MADS15 and MADS18 in the floral induction pathway
	LOC_Os03g26130	MYB family transcription factor, putative, expressed
	LOC_Os04g39470	MYB family transcription factor, putative, expressed
	LOC_Os04g43680	MYB family transcription factor, putative, expressed; Putative transcription factor which is may be involved in cold stress response
	LOC_Os04g46220	ethylene-responsive transcription factor, putative, expressed
	LOC_Os05g46370	bHelix-loop-helix transcription factor, putative, expressed
	LOC_Os06g09717	ethylene-responsive transcription factor, putative
	LOC_Os06g45140	bZIP transcription factor domain containing protein, expressed
	LOC_Os09g36730	MYB family transcription factor, putative, expressed
	LOC_Os10g01470	homeobox associated leucine zipper, putative, expressed; Probable transcription factor (By similarity)
	LOC_Os10g22600	ethylene-responsive transcription factor, putative, expressed
Ovary (black)	LOC_Os01g06320	MYB family transcription factor, putative, expressed
	LOC_Os01g12860	MYB family transcription factor, putative, expressed
	LOC_Os01g44390	MYB family transcription factor, putative, expressed
	LOC_Os02g41510	MYB family transcription factor, putative, expressed
	LOC_Os02g45250	homeobox and START domains containing protein, putative, expressed; Probable transcription factor (By similarity)
	LOC_Os03g15940	OsWLIM2 - LIM domain protein, putative actin-binding protein and transcription factor, expressed
	LOC_Os05g48010	MYB family transcription factor, putative, expressed
	LOC_Os10g33960	START domain containing protein, expressed; Probable transcription factor (By similarity)
	LOC_Os11g06770	ethylene-responsive transcription factor ERF110, putative, expressed
	LOC_Os12g06340	BEL1-like homeodomain transcription factor, putative, expressed
Leaf (green)	LOC_Os01g07880	transcription factor HY5, putative, expressed
	LOC_Os01g19330	MYB family transcription factor, putative, expressed
	LOC_Os01g74020	MYB family transcription factor, putative, expressed
	LOC_Os02g07770	Myb transcription factor, putative
	LOC_Os02g07800	transcription factor, putative, expressed
	LOC_Os02g10860	bZIP transcription factor domain containing protein
	LOC_Os02g47190	MYB family transcription factor, putative, expressed
	LOC_Os03g55760	MYB family transcription factor, putative, expressed
	LOC_Os04g45810	homeobox associated leucine zipper, putative, expressed; Probable transcription factor (By similarity)
	LOC_Os04g56170	OsSPL8 - SBP-box gene family member, expressed; Probable transcription factor that plays an important role in building the laminar joint between leaf blade and leaf sheath boundary, thereby controlling ligule and auricle development
	LOC_Os05g35500	MYB family transcription factor, putative, expressed
	LOC_Os06g16370	CCT/B-box zinc finger protein, putative, expressed; Probable transcription factor involved in the regulation of flower development. Required for the promotion of flowering under short day (SD) conditions and the suppression of flowering under long day (LD) conditions. Regulates positively the floral activator HEADING DATE 3a (HD3A) under SD and negatively under LD conditions
	LOC_Os06g39960	bZIP transcription factor domain containing protein, expressed
	LOC_Os06g51260	MYB family transcription factor, putative, expressed
	LOC_Os08g06110	MYB family transcription factor, putative, expressed
	LOC_Os08g37580	homeobox associated leucine zipper, putative, expressed; Probable transcription factor (By similarity)
	LOC_Os09g28310	bZIP transcription factor, putative, expressed
	LOC_Os12g37970	MYB family transcription factor, putative, expressed; Transcription factor (Probable)

## Sheet: Protein-Protein interaction
Names, domains and predicted functions of the proteins related to DEGFu-sp to anther, ovary and leaf
	Node	Gene ID	Annotation
Anther (red)	OsJ_00170	LOC_Os01g02980	hypothetical protein
	P0684C01.8	LOC_Os01g03100	protein binding protein, putative, expressed
	4326007	LOC_Os01g03510	WD domain, G-beta repeat domain containing protein, expressed
	4325988	LOC_Os01g03670	dihydroflavonol-4-reductase, putative, expressed
	OsJ_00267	LOC_Os01g04250	expressed protein
	4325700	LOC_Os01g04409	OsWAK1 - OsWAK receptor-like cytoplasmic kinase OsWAK-RLCK, expressed
	OsJ_00286	LOC_Os01g04440	conserved hypothetical protein
	4324493	LOC_Os01g05840	oxidoreductase, short chain dehydrogenase/reductase family domain containing family, expressed
	OsJ_00440	LOC_Os01g06370	hypothetical protein
	LOC_Os01g06390.1	LOC_Os01g06390	hypothetical protein
	4324085	LOC_Os01g06440	expressed protein
	4324059	LOC_Os01g06560	transcription factor HBP-1b, putative, expressed
	4324061	LOC_Os01g06590	zinc finger, C3HC4 type domain containing protein, expressed
	4327136	LOC_Os01g07140	kelch repeat-containing protein, putative, expressed
	4325195	LOC_Os01g07420	hydrolase, alpha/beta fold family protein, putative, expressed
	4325196	LOC_Os01g07480	DUF260 domain containing protein, putative, expressed
	OsJ_00548	LOC_Os01g07640	ankyrin, putative
	OsJ_00549	LOC_Os01g07660	expressed protein
	OsJ_00696	LOC_Os01g09420	expressed protein
	LOC_Os01g09900.1	LOC_Os01g09900	helix-loop-helix DNA-binding domain containing protein, expressed
	4327080	LOC_Os01g10690	POLD3 - Putative DNA polymerase delta complex subunit, expressed
	4325536	LOC_Os01g11130	RNA recognition motif containing protein, putative, expressed
	4325260	LOC_Os01g11660	GDSL-like lipase/acylhydrolase, putative, expressed
	4338086	LOC_Os01g12060	hypothetical protein
	LOC_Os01g12190.1	LOC_Os01g12190	expressed protein
	LOC_Os01g12270.1	LOC_Os01g12270	hypothetical protein
	4326701	LOC_Os01g12280	hAT dimerisation domain-containing protein, putative, expressed
	4326702	LOC_Os01g12290	S-locus lectin protein kinase family protein, putative
	4326739	LOC_Os01g12560	3-methyl-2-oxobutanoate hydroxymethyltransferase, putative, expressed
	LOC_Os01g13050.1	LOC_Os01g13050	long cell-linked locus protein, putative
	LOC_Os01g14220.1	LOC_Os01g14220	expressed protein
	OsJ_01082	LOC_Os01g14310	hypothetical protein
	OsJ_01085	LOC_Os01g14340	expressed protein
	OsJ_01102	LOC_Os01g14630	polyprenyl synthetase, putative, expressed
	4327219	LOC_Os01g14670	Cupin domain containing protein, expressed
	OsJ_01132	LOC_Os01g15000	lipase, putative, expressed
	4327716	LOC_Os01g15210	hypothetical protein
	4326240	LOC_Os01g15490	phosphoadenosine phosphosulfate, putative, expressed
	4326201	LOC_Os01g15910	UTP--glucose-1-phosphate uridylyltransferase, putative
	4326914	LOC_Os01g17402	cyclin, putative, expressed
	4325777	LOC_Os01g19450	ATP-citrate synthase subunit 1, putative, expressed; ATP citrate-lyase is the primary enzyme responsible for the synthesis of cytosolic acetyl-CoA, used for the elongation of fatty acids and biosynthesis of isoprenoids, flavonoids and malonated derivatives. May supply substrate to the cytosolic acetyl-CoA carboxylase, which generates the malonyl-CoA used for the synthesis of a multitude of compou…
	4327270	LOC_Os01g21590	homeodomain, putative, expressed
	OsJ_01624	LOC_Os01g23770	OsMADS94 - MADS-box family gene with M-beta type-box
	4325736	LOC_Os01g27160	cullin, putative, expressed
	LOC_Os01g31690.1	LOC_Os01g31690	oxygen-evolving enhancer protein 1, chloroplast precursor, putative, expressed
	4327801	LOC_Os01g34770	tetratricopeptide repeat containing protein, putative, expressed
	OsJ_02098	LOC_Os01g35000	hypothetical protein
	LOC_Os01g35100.1	LOC_Os01g35100	zinc finger, C3HC4 type domain containing protein
	4325841	LOC_Os01g37000	carboxyl-terminal peptidase, putative, expressed
	B1129G05.8	LOC_Os01g39040	DUF260 domain containing protein, putative, expressed
	OsJ_02369	LOC_Os01g40170	translation initiation factor, putative
	4325955	LOC_Os01g41310	OsFBX18 - F-box domain containing protein, expressed
	4324599	LOC_Os01g41710	chlorophyll A-B binding protein, putative, expressed; The light-harvesting complex (LHC) functions as a light receptor, it captures and delivers excitation energy to photosystems with which it is closely associated
	4324094	LOC_Os01g41900	Myb transcription factor, putative, expressed
	SWEET6B	LOC_Os01g42090	nodulin MtN3 family protein, putative, expressed; Mediates both low-affinity uptake and efflux of sugar across the plasma membrane (By similarity)
	LOC_Os01g42190.1	LOC_Os01g42190	heat shock protein DnaJ, putative, expressed
	PDR2	LOC_Os01g42370	pleiotropic drug resistance protein, putative, expressed; May be a general defense protein (By similarity)
	4327728	LOC_Os01g42380	pleiotropic drug resistance protein, putative, expressed; May be a general defense protein (By similarity)
	LOC_Os01g42810.1	LOC_Os01g42810	leaf senescence related protein, putative, expressed
	4326623	LOC_Os01g43270	hydroquinone glucosyltransferase, putative
	LOC_Os01g43320.1	LOC_Os01g43320	transmembrane amino acid transporter protein, putative, expressed
	OsJ_02664	LOC_Os01g43550	OsWRKY12 - Superfamily of TFs having WRKY and zinc finger domains, expressed
	LOC_Os01g43895.1	LOC_Os01g43895	expressed protein
	4325899	LOC_Os01g48190	drought induced 19 protein, putative, expressed
	LOC_Os01g49730.1	LOC_Os01g49730	expressed protein
	4325294	LOC_Os01g50280	expressed protein
	OsJ_03130	LOC_Os01g50300	hypothetical protein
	OsJ_03139	LOC_Os01g50400	STE_MEKK_ste11_MAP3K.5 - STE kinases include homologs to sterile 7, sterile 11 and sterile 20 from yeast, expressed
	4326919	LOC_Os01g50410	STE_MEKK_ste11_MAP3K.6 - STE kinases include homologs to sterile 7, sterile 11 and sterile 20 from yeast, expressed
	OsJ_08540	LOC_Os01g50730	conserved hypothetical protein
	4324244	LOC_Os01g50750	zinc finger, C3HC4 type domain containing protein, expressed
	prx18	LOC_Os01g51550	peroxidase family protein
	LOC_Os01g51590.1	LOC_Os01g51590	hypothetical protein
	VDAC4	LOC_Os01g51770	outer mitochondrial membrane porin, putative, expressed; Forms a channel through the mitochondrial outer membrane that allows diffusion of small hydrophilic molecules. The channel adopts an open conformation at low or zero membrane potential and a closed conformation at potentials above 30-40 mV. The open state has a weak anion selectivity whereas the closed state is cation- selective (By similar…
	4324697	LOC_Os01g52130	sulfate transporter, putative, expressed
	OsJ_03328	LOC_Os01g52760	expressed protein
	B1060H01.6	LOC_Os01g53230	conserved hypothetical protein
	4327877	LOC_Os01g53570	aluminum-activated malate transporter, putative, expressed
	OsJ_03382	LOC_Os01g53590	3-5 exonuclease domain-containing protein, putative
	4327199	LOC_Os01g53710	dual specificity protein phosphatase, putative, expressed
	4325545	LOC_Os01g54400	VQ domain containing protein, putative, expressed
	OsJ_03483	LOC_Os01g54950	expressed protein
	4325309	LOC_Os01g55350	phosphoenolpyruvate carboxylase, putative, expressed
	4327152	LOC_Os01g56740	OsFBDUF7 - F-box and DUF domain containing protein, expressed
	OsJ_03643	LOC_Os01g56750	OsFBDUF8 - F-box and DUF domain containing protein, expressed
	AGPEP1	LOC_Os01g57040	expressed protein; Proteoglycan that seems to be implicated in diverse developmental roles such as differentiation, cell-cell recognition, embryogenesis and programmed cell death (By similarity)
	OsJ_03716	LOC_Os01g57740	expressed protein
	4324136	LOC_Os01g58220	translation initiation factor SUI1, putative, expressed
	LOC_Os01g58630.1	LOC_Os01g58630	pentatricopeptide repeat, putative, expressed
	LOC_Os01g59160.1	LOC_Os01g59160	UBA/TS-N domain containing protein, expressed
	LOC_Os01g59300.1	LOC_Os01g59300	hypothetical protein
	OsJ_03868	LOC_Os01g60110	E2F-related protein, putative, expressed
	4327607	LOC_Os01g60450	cytochrome P450, putative
	OsJ_03896	LOC_Os01g60600	WRKY DNA-binding domain containing protein, expressed
	4327407	LOC_Os01g61690	OsSCP5 - Putative Serine Carboxypeptidase homologue, expressed
	LOC_Os01g61940.1	LOC_Os01g61940	white-brown complex homolog protein, putative, expressed
	4327507	LOC_Os01g62610	peptidyl-prolyl cis-trans isomerase, FKBP-type, putative, expressed
	4324815	LOC_Os01g63354	ELM2 domain containing protein, putative, expressed
	4324755	LOC_Os01g63830	dehydrodolichyl diphosphate synthase, putative, expressed
	LOC_Os01g63930.1	LOC_Os01g63930	cytochrome P450, putative, expressed
	OsJ_04153	LOC_Os01g64230	long cell-linked locus protein, putative, expressed
	4324791	LOC_Os01g64470	harpin-induced protein 1 domain containing protein, expressed
	OsJ_04212	LOC_Os01g64820	POLA1 - Putative DNA polymerase alpha catalytic subunit, expressed; Polymerase alpha in a complex with DNA primase is a replicative polymerase
	4325090	LOC_Os01g65630	expressed protein
	LOC_Os01g66260.1	LOC_Os01g66260	expressed protein
	OsJ_04339	LOC_Os01g66330	ATP-dependent Clp protease ATP-binding subunit clpX, putative, expressed
	LOC_Os01g66690.1	LOC_Os01g66690	ZIP4/SPO22, putative, expressed
	OsJ_04402	LOC_Os01g67150	hypothetical protein
	LOC_Os01g67314.1	LOC_Os01g67314	expressed protein
	4CLL5	LOC_Os01g67530	AMP-binding enzyme, putative, expressed
	4325020	LOC_Os01g67740	chromosome segregation protein, putative, expressed
	OsJ_04463	LOC_Os01g67850	zinc finger, RING-type, putative, expressed
	4327248	LOC_Os01g69870	expressed protein
	OsJ_04721	LOC_Os01g71540	expressed protein
	4325749	LOC_Os01g72350	amidohydrolase, putative, expressed
	4325407	LOC_Os01g72520	phosphoesterase family protein, putative, expressed
	4324013	LOC_Os01g73700	RCLEA2 - Root cap and Late embryogenesis related family protein precursor, putative, expressed
	4328039	LOC_Os02g01980	GDSL-like lipase/acylhydrolase, putative, expressed
	4328109	LOC_Os02g02780	protein kinase family protein, putative, expressed
	OsJ_05206	LOC_Os02g03320	plant neutral invertase domain containing protein, expressed
	OsJ_05265	LOC_Os02g03990	WD domain, G-beta repeat domain containing protein
	OsJ_05310	LOC_Os02g04570	conserved hypothetical protein
	4328276	LOC_Os02g05050	OsSAUR4 - Auxin-responsive SAUR gene family member
	LOC_Os02g05350.1	LOC_Os02g05350	hypothetical protein
	LOC_Os02g05540.1	LOC_Os02g05540	hypothetical protein
	4328304	LOC_Os02g05610	ZOS2-03 - C2H2 zinc finger protein, expressed
	4328363	LOC_Os02g06340	EH domain-containing protein 1, putative, expressed
	LOC_Os02g06850.1	LOC_Os02g06850	conserved hypothetical protein
	4328445	LOC_Os02g07480	transglycosylase SLT domain containing protein, expressed
	4328502	LOC_Os02g08330	gp176, putative, expressed
	4328512	LOC_Os02g08440	OsWRKY71 - Superfamily of TFs having WRKY and zinc finger domains, expressed
	OsJ_05644	LOC_Os02g09080	expressed protein
	4328623	LOC_Os02g10390	chlorophyll A-B binding protein, putative, expressed
	OsJ_05884	LOC_Os02g12380	histone deacetylase, putative, expressed
	LOC_Os02g12410.1	LOC_Os02g12410	U-box domain-containing protein, putative
	4328744	LOC_Os02g12700	interferon-related developmental regulator family protein, putative, expressed
	4328871	LOC_Os02g14910	bZIP transcription factor family protein, putative, expressed
	LOC_Os02g15500.1	LOC_Os02g15500	plant protein of unknown function domain containing protein, expressed
	OsJ_06172	LOC_Os02g16610	harpin-induced protein 1 domain containing protein
	4328956	LOC_Os02g16620	reticulon domain containing protein, putative, expressed
	OsJ_06344	LOC_Os02g19380	microfibrillar-associated protein 1, putative
	4329142	LOC_Os02g21040	aspartic proteinase nepenthesin precursor, putative, expressed
	4329148	LOC_Os02g21190	expressed protein
	LOC_Os02g21220.1	LOC_Os02g21220	hypothetical protein
	4329150	LOC_Os02g21230	F-box domain containing protein, expressed
	4329226	LOC_Os02g24080	SNARE domain containing protein, putative, expressed
	LOC_Os02g24240.1	LOC_Os02g24240	hypothetical protein
	4329254	LOC_Os02g24750	expressed protein
	4329292	LOC_Os02g26160	receptor lectin kinase like protein, putative, expressed
	4329370	LOC_Os02g28170	transferase family protein, putative, expressed
	4329372	LOC_Os02g28220	transferase family protein, putative, expressed
	4329559	LOC_Os02g33070	expressed protein
	4329603	LOC_Os02g33840	OsFBX52 - F-box domain containing protein, expressed
	4329709	LOC_Os02g35830	extracellular ligand-gated ion channel, putative, expressed
	4329722	LOC_Os02g36070	cytochrome P450, putative, expressed; Enzyme of the diterpenoid metabolism involved in the biosynthesis of antibacterial oryzalides such as phytocassane
	4329777	LOC_Os02g37000	mitochondrial prohibitin complex protein 1, putative, expressed
	4329824	LOC_Os02g37760	lecithine cholesterol acyltransferase, putative
	LOC_Os02g38260.1	LOC_Os02g38260	glycosyl hydrolase family 5 protein, putative, expressed
	LOC_Os02g39210.1	LOC_Os02g39210	conserved hypothetical protein
	CycF1-4	LOC_Os02g39230	cyclin-F1-4, putative
	OsJ_07440	LOC_Os02g39240	cyclin, putative
	4329915	LOC_Os02g39260	cyclin, putative, expressed
	4329953	LOC_Os02g39740	psaB translation factor, putative, expressed
	4330034	LOC_Os02g41630	phenylalanine ammonia-lyase, putative, expressed; This is a key enzyme of plant metabolism catalyzing the first reaction in the biosynthesis from L-phenylalanine of a wide variety of natural products based on the phenylpropane skeleton
	4330040	LOC_Os02g41680	phenylalanine ammonia-lyase, putative, expressed; This is a key enzyme of plant metabolism catalyzing the first reaction in the biosynthesis from L-phenylalanine of a wide variety of natural products based on the phenylpropane skeleton
	4330132	LOC_Os02g42990	OsSAUR11 - Auxin-responsive SAUR gene family member, expressed
	LOC_Os02g43230.1	LOC_Os02g43230	hypothetical protein
	4330182	LOC_Os02g43700	triacylglycerol lipase like protein, putative, expressed
	4330217	LOC_Os02g44130	ZOS2-14 - C2H2 zinc finger protein, expressed
	OsJ_07874	LOC_Os02g44880	expressed protein
	4330268	LOC_Os02g44900	expressed protein
	4330443	LOC_Os02g47400	pectinacetylesterase domain containing protein, expressed
	4330475	LOC_Os02g47860	uridine kinase, putative, expressed
	4330608	LOC_Os02g49680	arsenate reductase, putative, expressed
	4330703	LOC_Os02g51000	CS domain containing protein, putative, expressed
	4330706	LOC_Os02g51040	expansin precursor, putative, expressed; May cause loosening and extension of plant cell walls by disrupting non-covalent bonding between cellulose microfibrils and matrix glucans. No enzymatic activity has been found. May be required for rapid internodal elongation in deepwater rice during submergence (By similarity)
	4330765	LOC_Os02g51810	expressed protein
	4330786	LOC_Os02g52150	heat shock 22 kDa protein, mitochondrial precursor, putative, expressed
	4330838	LOC_Os02g52780	bZIP transcription factor, putative, expressed
	LOC_Os02g53230.1	LOC_Os02g53230	transcription elongation factor SPT5 homolog 1, putative, expressed
	LOC_Os02g53380.1	LOC_Os02g53380	expressed protein
	LOC_Os02g54050.1	LOC_Os02g54050	ethylene-responsive transcription factor, putative, expressed
	LOC_Os02g54330.1	LOC_Os02g54330	OsFBDUF14 - F-box and DUF domain containing protein
	OsJ_08641	LOC_Os02g54390	hypro1, putative
	4330969	LOC_Os02g54780	CYPRO4, putative, expressed
	OsJ_08684	LOC_Os02g54940	hypothetical protein
	4331022	LOC_Os02g55480	zinc finger, C3HC4 type domain containing protein, expressed
	4331027	LOC_Os02g55550	F-box/LRR-repeat protein 14, putative, expressed
	4331062	LOC_Os02g56130	PCNA - Putative DNA replicative polymerase clamp, expressed; This protein is an auxiliary protein of DNA polymerase delta and is involved in the control of eukaryotic DNA replication by increasing the polymerase's processibility during elongation of the leading strand (By similarity)
	OsJ_09064	LOC_Os03g01240	CCR4-Not complex component, Not1domain containing protein, expressed
	4331414	LOC_Os03g02670	transporter family protein, putative, expressed
	4331445	LOC_Os03g03070	transcription factor, putative, expressed; Probable transcription factor active in flowering time control. May control internode elongation and promote floral transition phase. May act upstream of the floral regulators MADS1, MADS14, MADS15 and MADS18 in the floral induction pathway
	OsJ_09222	LOC_Os03g03100	OsMADS50 - MADS-box family gene with MIKCc type-box, expressed
	4331470	LOC_Os03g03470	expressed protein
	4331524	LOC_Os03g04120	AMP-binding enzyme, putative, expressed
	4331577	LOC_Os03g04770	beta-amylase, putative, expressed
	4331649	LOC_Os03g05770	peroxidase precursor, putative, expressed
	4331657	LOC_Os03g05880	monooxygenase, putative, expressed
	OsJ_09603	LOC_Os03g07730	hypothetical protein
	4331787	LOC_Os03g07790	zinc finger, C3HC4 type domain containing protein, expressed
	4331833	LOC_Os03g08320	ZIM domain containing protein, putative, expressed
	4331834	LOC_Os03g08330	ZIM domain containing protein, putative, expressed
	4331887	LOC_Os03g08930	helix-loop-helix DNA-binding protein, putative, expressed
	OsJ_09753	LOC_Os03g09820	transcription initiation factor IIB, putative
	LOC_Os03g10140.1	LOC_Os03g10140	ZOS3-04 - C2H2 zinc finger protein, expressed
	4332067	LOC_Os03g11710	expressed protein
	4332116	LOC_Os03g12414	cyclin, putative, expressed
	4332123	LOC_Os03g12510	non-symbiotic hemoglobin 2, putative, expressed; May not function as an oxygen storage or transport protein, but might act as an oxygen sensor or play a role in electron transfer, possibly to a bound oxygen molecule
	LOC_Os03g13360.1	LOC_Os03g13360	hypothetical protein
	4332249	LOC_Os03g14370	ACT domain containing protein, expressed
	LOC_Os03g15460.1	LOC_Os03g15460	expressed protein
	4332335	LOC_Os03g15710	strictosidine synthase, putative, expressed
	4332374	LOC_Os03g16170	protein phosphatase 2C, putative, expressed
	4332413	LOC_Os03g16860	DnaK family protein, putative, expressed
	4324481	LOC_Os03g17100	Core histone H2A/H2B/H3/H4 domain containing protein, putative, expressed; Core component of nucleosome. Nucleosomes wrap and compact DNA into chromatin, limiting DNA accessibility to the cellular machineries which require DNA as a template. Histones thereby play a central role in transcription regulation, DNA repair, DNA replication and chromosomal stability. DNA accessibility is regulated via a…
	4332443	LOC_Os03g17240	ankyrin repeat-containing protein, putative, expressed
	4332450	LOC_Os03g17410	expressed protein
	OsJ_10382	LOC_Os03g17426	hypothetical protein
	4332475	LOC_Os03g17700	CGMC_MAPKCGMC_2_ERK.2 - CGMC includes CDA, MAPK, GSK3, and CLKC kinases, expressed; Involved in disease resistance and abiotic stress tolerance signaling pathways. Acts as a positive regulator of drought, salt and cold tolerance. Negatively modulates pathogenesis-related (PR) gene expression and broad-spectrum disease resistance
	4332581	LOC_Os03g19020	PHD-finger family protein, expressed
	4332625	LOC_Os03g19610	pectinesterase, putative, expressed
	OsJ_10584	LOC_Os03g19630	myb-like DNA-binding domain containing protein
	4332635	LOC_Os03g19780	expressed protein
	4332698	LOC_Os03g20840	disease resistance RPP13-like protein 1, putative, expressed
	4332708	LOC_Os03g20949	phospholipid-transporting ATPase, putative, expressed
	4332710	LOC_Os03g20970	phospholipid-transporting ATPase 1, putative, expressed
	4332719	LOC_Os03g21090	auxin-independent growth promoter protein, putative, expressed
	LOC_Os03g21650.1	LOC_Os03g21650	expressed protein
	4332788	LOC_Os03g22120	sucrose synthase, putative, expressed; Sucrose-cleaving enzyme that provides UDP-glucose and fructose for various metabolic pathways (By similarity)
	4332855	LOC_Os03g22990	OsFBX84 - F-box domain containing protein, expressed
	4332859	LOC_Os03g23050	expressed protein
	4332970	LOC_Os03g26130	MYB family transcription factor, putative, expressed
	4332976	LOC_Os03g26430	aldose 1-epimerase, putative, expressed
	LOC_Os03g26480.1	LOC_Os03g26480	conserved hypothetical protein
	OsJ_11092	LOC_Os03g26920	OsSCP12 - Putative Serine Carboxypeptidase homologue, expressed
	4332998	LOC_Os03g26930	OsSCP13 - Putative Serine Carboxypeptidase homologue, expressed
	4333059	LOC_Os03g28270	Leucine Rich Repeat family protein, expressed
	LOC_Os03g30240.1	LOC_Os03g30240	conserved hypothetical protein
	OsJ_11304	LOC_Os03g30690	hypothetical protein
	4333171	LOC_Os03g31550	aldehyde oxidase, putative, expressed; Key enzyme involved in purine catabolism. Catalyzes the oxidation of hypoxanthine to xanthine and the oxidation of xanthine to urate (By similarity)
	4333213	LOC_Os03g32580	BRASSINOSTEROID INSENSITIVE 1-associated receptor kinase 1 precursor, putative, expressed
	4333309	LOC_Os03g38010	nuf2 family protein, expressed
	4333351	LOC_Os03g39160	frigida, putative, expressed
	4333383	LOC_Os03g40100	ACT domain containing protein, expressed
	OsJ_11721	LOC_Os03g41600	DUF260 domain containing protein, putative
	LOC_Os03g42259.1	LOC_Os03g42259	hypervariable Bacillus group-specific protein, putative, expressed
	4333528	LOC_Os03g43720	transporter family protein, putative, expressed
	LOC_Os03g43790.1	LOC_Os03g43790	expressed protein
	OsJ_11939	LOC_Os03g45150	LTPL93 - Protease inhibitor/seed storage/LTP family protein precursor
	LOC_Os03g45990.1	LOC_Os03g45990	expressed protein
	OsJ_12096	LOC_Os03g47460	ribosome inactivating protein, putative, expressed
	4333719	LOC_Os03g47610	thiamine biosynthesis protein thiC, putative, expressed
	OsJ_12108	LOC_Os03g47620	ankyrin, putative
	OsJ_12110	LOC_Os03g47640	conserved hypothetical protein
	4333734	LOC_Os03g47896	ribosome inactivating protein, putative, expressed
	OsJ_12131	LOC_Os03g47910	expressed protein
	4333762	LOC_Os03g48220	expressed protein
	4333771	LOC_Os03g48320	disease resistance RPP13-like protein 1, putative, expressed
	OsJ_12168	LOC_Os03g48370	disease resistance RPP13-like protein 1, putative, expressed
	4333874	LOC_Os03g50210	DUF292 domain containing protein, expressed
	LOC_Os03g50790.1	LOC_Os03g50790	conserved hypothetical protein
	4333938	LOC_Os03g51180	expressed protein
	4334069	LOC_Os03g53150	OsIAA13 - Auxin-responsive Aux/IAA gene family member, expressed; Aux/IAA proteins are short-lived transcriptional factors that function as repressors of early auxin response genes at low auxin concentrations (By similarity)
	4334085	LOC_Os03g53400	transmembrane BAX inhibitor motif-containing protein, putative, expressed
	LOC_Os03g53450.1	LOC_Os03g53450	hypothetical protein
	4334116	LOC_Os03g53860	periplasmic beta-glucosidase precursor, putative, expressed
	4334125	LOC_Os03g53950	strictosidine synthase, putative, expressed
	4334171	LOC_Os03g55090	alpha-glucan phosphorylast isozyme, putative, expressed; Phosphorylase is an important allosteric enzyme in carbohydrate metabolism. Enzymes from different sources differ in their regulatory mechanisms and in their natural substrates. However, all known phosphorylases share catalytic and structural properties (By similarity)
	4334250	LOC_Os03g55960	EF hand family protein, putative, expressed
	LOC_Os03g56750.1	LOC_Os03g56750	hypothetical protein
	4334308	LOC_Os03g56800	CBS domain containing membrane protein, putative, expressed
	LOC_Os03g56890.1	LOC_Os03g56890	expressed protein
	4334347	LOC_Os03g57200	glutathione S-transferase, putative, expressed; Conjugation of reduced glutathione to a wide number of exogenous and endogenous hydrophobic electrophiles
	4334356	LOC_Os03g57310	syntaxin, putative, expressed
	4334366	LOC_Os03g57450	CAMK_CAMK_like.2 - CAMK includes calcium/calmodulin depedent protein kinases, expressed
	4334396	LOC_Os03g57940	CK1_CaseinKinase_1a.4 - CK1 includes the casein kinase 1 kinases, expressed
	OsJ_13004	LOC_Os03g58900	galactosyltransferase family protein, putative, expressed
	LOC_Os03g59850.1	LOC_Os03g59850	hypothetical protein
	LOC_Os03g59880.1	LOC_Os03g59880	expressed protein
	OsJ_13091	LOC_Os03g60000	SPFH domain/Band 7 family protein
	4334600	LOC_Os03g60650	protein phosphatase 2C, putative, expressed; Protein phosphatase that acts on XA21 pathogen recognition receptor. Negatively regulates cell death and XA21- mediated innate immunity
	4334620	LOC_Os03g60880	nucleobase-ascorbate transporter, putative, expressed
	4334630	LOC_Os03g61010	protein kinase family protein, putative, expressed
	4334636	LOC_Os03g61070	expressed protein
	4334651	LOC_Os03g61260	ribosomal L18p/L5e family protein, putative, expressed; Binds 5S rRNA, forms part of the central protuberance of the 50S subunit (By similarity)
	OsJ_13240	LOC_Os03g61650	hypothetical protein
	4334679	LOC_Os03g61710	GHMP kinases ATP-binding protein, putative, expressed
	4334722	LOC_Os03g62270	MATE efflux family protein, putative, expressed
	4334727	LOC_Os03g62340	protein kinase family protein, putative, expressed
	4334737	LOC_Os03g62490	prohibitin-2, putative, expressed
	OsJ_13319	LOC_Os03g62530	hypothetical protein
	LOC_Os03g62880.1	LOC_Os03g62880	hypothetical protein
	4334834	LOC_Os03g63870	expressed protein
	4334843	LOC_Os03g64010	expressed protein
	4334916	LOC_Os04g01674	erythronate-4-phosphate dehydrogenase domain containing protein, expressed
	4334917	LOC_Os04g01690	pyridoxal-dependent decarboxylase protein, putative, expressed
	4334969	LOC_Os04g02910	membrane related protein CP5, putative, expressed
	LOC_Os04g05250.1	LOC_Os04g05250	PE-PGRS family protein, putative
	4335109	LOC_Os04g10569	glutamyl-tRNA amidotransferase, putative
	LOC_Os04g14020.1	LOC_Os04g14020	hypothetical protein
	OsJ_13881	LOC_Os04g14480	hypothetical protein
	4335203	LOC_Os04g14690	flavin-containing monooxygenase family protein, putative, expressed
	4335205	LOC_Os04g14710	flavin-containing monooxygenase family protein, putative, expressed
	4335227	LOC_Os04g16680	fructose-1,6-bisphosphatase, putative, expressed
	OsJ_14166	LOC_Os04g22380	short chain dehydrogenase/reductase protein, putative, expressed
	4335417	LOC_Os04g23550	basic helix-loop-helix family protein, putative, expressed
	4335452	LOC_Os04g24530	AMP-binding domain containing protein, expressed
	4335459	LOC_Os04g24804	expressed protein
	4335526	LOC_Os04g27670	terpene synthase family, metal binding domain containing protein, expressed
	LOC_Os04g27950.1	LOC_Os04g27950	expressed protein
	LOC_Os04g30980.1	LOC_Os04g30980	hypothetical protein
	OsJ_14603	LOC_Os04g32210	expressed protein
	4335799	LOC_Os04g33830	membrane protein, putative, expressed
	4335880	LOC_Os04g35280	neutral/alkaline invertase, putative, expressed
	H0315E07.8	LOC_Os04g35370	MBTB5 - Bric-a-Brac, Tramtrack, Broad Complex BTB domain with Meprin and TRAF Homology MATH domain, expressed
	OsJ_14891	LOC_Os04g35630	hypothetical protein
	OsJ_05847	LOC_Os04g37960	synaptonemal complex protein 2, putative, expressed
	OsJ_15028	LOC_Os04g38400	ethylene-insensitive 3, putative, expressed
	4336063	LOC_Os04g38840	LTPL81 - Protease inhibitor/seed storage/LTP family protein precursor, expressed
	4336121	LOC_Os04g39470	MYB family transcription factor, putative, expressed
	4336161	LOC_Os04g40140	expressed protein
	4336169	LOC_Os04g40310	dehydrogenase, putative, expressed
	4336342	LOC_Os04g42720	TMS membrane protein/tumour differentially expressed protein, putative, expressed
	4336407	LOC_Os04g43680	MYB family transcription factor, putative, expressed; Putative transcription factor which is may be involved in cold stress response
	4336524	LOC_Os04g45480	heat shock protein STI, putative, expressed
	4336539	LOC_Os04g45730	protein kinase domain containing protein, expressed
	LOC_Os04g46160.1	LOC_Os04g46160	expressed protein
	4336571	LOC_Os04g46220	ethylene-responsive transcription factor, putative, expressed
	4336645	LOC_Os04g47190	aminotransferase domain containing protein, putative, expressed
	OsJ_15791	LOC_Os04g47570	protein kinase domain containing protein
	OsJ_28734	LOC_Os04g47620	protein kinase APK1B, chloroplast precursor, putative, expressed
	4336690	LOC_Os04g47870	PINHEAD, putative, expressed; Probably involved in the RNA silencing pathway. May bind to short RNAs such as microRNAs (miRNAs) or short interfering RNAs (siRNAs), and represses the translation of mRNAs which are complementary to them (By similarity)
	4336722	LOC_Os04g48370	RNA polymerase IV subunit, putative, expressed
	LOC_Os04g48380.1	LOC_Os04g48380	lysM domain containing protein, putative, expressed
	4336769	LOC_Os04g49260	heavy metal-associated domain containing protein, expressed
	4336775	LOC_Os04g49370	expressed protein
	4336783	LOC_Os04g49510	CAMK_CAMK_like.27 - CAMK includes calcium/calmodulin depedent protein kinases, expressed
	4336800	LOC_Os04g49700	zinc finger, C3HC4 type domain containing protein, expressed
	4336848	LOC_Os04g50870	elongation factor Tu, putative, expressed
	4336855	LOC_Os04g50970	seed specific protein Bn15D1B, putative, expressed
	4336903	LOC_Os04g51450	glycosyl hydrolases family 16, putative, expressed
	4336972	LOC_Os04g52320	QRT3, putative, expressed
	4336982	LOC_Os04g52440	aminotransferase, putative, expressed; Transaminase that degrades gamma-amino butyric acid (GABA) (By similarity)
	4337017	LOC_Os04g52810	no apical meristem protein, putative, expressed
	4337021	LOC_Os04g52840	tyrosine protein kinase domain containing protein, putative, expressed
	4337037	LOC_Os04g53050	disease resistance RPP13-like protein 1, putative
	4337065	LOC_Os04g53450	expressed protein
	LOC_Os04g54610.1	LOC_Os04g54610	hypothetical protein
	OsJ_16347	LOC_Os04g54730	hypothetical protein
	4337312	LOC_Os04g56920	glycosyl hydrolases, putative, expressed
	4337329	LOC_Os04g57200	heavy metal transport/detoxification protein, putative, expressed
	OsJ_16596	LOC_Os04g57760	expressed protein
	4337401	LOC_Os04g58050	expressed protein
	4337465	LOC_Os04g58890	expressed protein
	4337475	LOC_Os04g59020	integral membrane protein, putative, expressed; Probable vacuolar iron transporter that may be involved in the regulation of iron distribution throughout the plant (By similarity)
	4337541	LOC_Os05g01290	expressed protein
	4337623	LOC_Os05g02564	expressed protein
	4337643	LOC_Os05g02870	white-brown complex homolog protein, putative
	AP2D23	LOC_Os05g03040	AP2 domain containing protein, expressed
	4337673	LOC_Os05g03450	lectin protein kinase family protein, putative, expressed
	OsJ_16980	LOC_Os05g03620	TKL_IRAK_CR4L.4 - The CR4L subfamily has homology with Crinkly4, expressed
	4337689	LOC_Os05g03640	flavonol synthase/flavanone 3-hydroxylase, putative, expressed
	OsJ_16986	LOC_Os05g03760	zinc finger family protein, putative, expressed
	LOC_Os05g05920.1	LOC_Os05g05920	desiccation-related protein PCC13-62 precursor, putative, expressed
	LOC_Os05g08910.1	LOC_Os05g08910	expressed protein
	4337997	LOC_Os05g09000	expressed protein
	LOC_Os05g10550.1	LOC_Os05g10550	hypothetical protein
	4338029	LOC_Os05g10560	expressed protein
	OsJ_17539	LOC_Os05g12120	hypothetical protein
	4338164	LOC_Os05g14260	peroxidase precursor, putative
	LOC_Os05g15380.1	LOC_Os05g15380	lipase class 3, putative
	LOC_Os05g16750.1	LOC_Os05g16750	hypothetical protein
	4338270	LOC_Os05g19150	hydrolase, alpha/beta fold family domain containing protein, expressed
	4338442	LOC_Os05g26660	NADH-ubiquinone oxidoreductase, mitochondrial precursor, putative, expressed
	4338474	LOC_Os05g27730	OsWRKY53 - Superfamily of TFs having WRKY and zinc finger domains, expressed
	OsJ_18141	LOC_Os05g27760	conserved hypothetical protein
	LOC_Os05g27800.1	LOC_Os05g27800	hypothetical protein
	OsJ_18139	LOC_Os05g28140	conserved hypothetical protein
	LOC_Os05g28460.1	LOC_Os05g28460	MEE12, putative, expressed; Component of RNA polymerase I core factor complex that acts as a GTF2B/TFIIB-like factor and plays a key role in multiple steps during trancription initiation such as preinitiation complex (PIC) assembly and postpolymerase recruitment events in polymerase I (Pol I) transcription. Binds rDNA promoters and plays a role in Pol I recruitment (By similarity)
	LOC_Os05g28470.1	LOC_Os05g28470	hypothetical protein
	4338577	LOC_Os05g30680	leucine zipper protein-like, putative, expressed
	4338611	LOC_Os05g31140	glycosyl hydrolases family 17, putative, expressed
	LOC_Os05g32200.1	LOC_Os05g32200	conserved hypothetical protein
	OsJ_05492	LOC_Os05g32300	hypothetical protein
	LOC_Os05g35444.1	LOC_Os05g35444	expressed protein
	4338883	LOC_Os05g35690	GASR6 - Gibberellin-regulated GASA/GAST/Snakin family protein precursor, expressed
	4338890	LOC_Os05g35800	conserved hypothetical protein
	4338976	LOC_Os05g38040	expressed protein
	4338997	LOC_Os05g38350	glycerol-3-phosphate acyltransferase 8, putative, expressed
	4327388	LOC_Os05g38530	DnaK family protein, putative, expressed
	OsJ_18830	LOC_Os05g38760	Core histone H2A/H2B/H3/H4 domain containing protein, putative; Core component of nucleosome. Nucleosomes wrap and compact DNA into chromatin, limiting DNA accessibility to the cellular machineries which require DNA as a template. Histones thereby play a central role in transcription regulation, DNA repair, DNA replication and chromosomal stability. DNA accessibility is regulated via a complex se…
	OsJ_18861	LOC_Os05g39170	hypothetical protein
	4339059	LOC_Os05g39180	expressed protein
	4339060	LOC_Os05g39190	expressed protein
	4339086	LOC_Os05g39610	exo70 exocyst complex subunit domain containing protein, expressed
	OsJ_18978	LOC_Os05g40580	hypothetical protein
	OsJ_18979	LOC_Os05g40590	hypothetical protein
	OsJ_18980	LOC_Os05g40610	OsFBDUF25 - F-box and DUF domain containing protein
	LOC_Os05g40620.1	LOC_Os05g40620	expressed protein
	4339185	LOC_Os05g41390	cyclin, putative, expressed
	OsJ_19046	LOC_Os05g41490	circadian clock coupling factor ZGT, putative, expressed
	4339209	LOC_Os05g41780	AP2 domain containing protein, expressed
	4339216	LOC_Os05g41900	translation initiation factor SUI1, putative, expressed
	4339278	LOC_Os05g43470	outer membrane protein, OMP85 family, putative, expressed
	4339283	LOC_Os05g43530	CSLC7 - cellulose synthase-like family C, expressed; Probable beta-1,4-glucan synthase rather involved in the synthesis of the xyloglucan backbone than cellulose. Seems to work simultaneously with xyloglucan 6-xylosyltransferase. Xyloglucan is a noncellulosic polysaccharides of plant cell wall and consists of a glucan backbone substituted by xylose, galactose and fucose (By similarity)
	OsJ_19191	LOC_Os05g43880	gibberellin 2-beta-dioxygenase, putative
	LOC_Os05g45120.1	LOC_Os05g45120	anthocyanidin 5,3-O-glucosyltransferase, putative, expressed
	4339391	LOC_Os05g45140	glucosyl transferase, putative, expressed
	4339393	LOC_Os05g45150	anthocyanidin 5,3-O-glucosyltransferase, putative
	4339417	LOC_Os05g45500	expressed protein
	LOC_Os05g45510.1	LOC_Os05g45510	expressed protein
	OsJ_19353	LOC_Os05g45980	hypothetical protein
	4339455	LOC_Os05g46050	OsFBDUF26 - F-box and DUF domain containing protein, expressed
	LOC_Os05g46060.1	LOC_Os05g46060	OsFBDUF27 - F-box and DUF domain containing protein
	LOC_Os05g46170.1	LOC_Os05g46170	expressed protein
	LOC_Os05g46180.1	LOC_Os05g46180	hypothetical protein
	4339469	LOC_Os05g46340	expressed protein
	LOC_Os05g46370.1	LOC_Os05g46370	bHelix-loop-helix transcription factor, putative, expressed
	OsJ_19394	LOC_Os05g46390	OsFBX175 - F-box domain containing protein
	4339524	LOC_Os05g47670	zinc finger, C3HC4 type domain containing protein, expressed
	GRXS9	LOC_Os05g48930	OsGrx_S2 - glutaredoxin subgroup III, expressed; May only reduce GSH-thiol disulfides, but not protein disulfides (Potential)
	4339645	LOC_Os05g49290	3-ketoacyl-CoA synthase, putative, expressed
	4339660	LOC_Os05g49490	hypothetical protein
	LOC_Os05g49510.1	LOC_Os05g49510	expressed protein
	H2B.9	LOC_Os05g49860	Core histone H2A/H2B/H3/H4 domain containing protein, putative, expressed; Core component of nucleosome. Nucleosomes wrap and compact DNA into chromatin, limiting DNA accessibility to the cellular machineries which require DNA as a template. Histones thereby play a central role in transcription regulation, DNA repair, DNA replication and chromosomal stability. DNA accessibility is regulated via a…
	LOC_Os05g50020.1	LOC_Os05g50020	hypothetical protein
	LOC_Os05g50050.1	LOC_Os05g50050	keratin, type I cytoskeletal 50 kDa, putative
	4339693	LOC_Os05g50080	zinc finger C-x8-C-x5-C-x3-H type family protein, expressed
	4339773	LOC_Os05g51110	expressed protein
	4339787	LOC_Os05g51350	CDR1, putative
	4339807	LOC_Os05g51620	expressed protein
	LOC_Os06g01220.1	LOC_Os06g01220	hypothetical protein
	4340042	LOC_Os06g04510	enolase, putative, expressed
	LOC_Os06g04670.1	LOC_Os06g04670	CAF1 family ribonuclease containing protein, putative, expressed
	4340078	LOC_Os06g04940	early nodulin 93 ENOD93 protein, putative, expressed
	4340120	LOC_Os06g05440	expressed protein
	OsJ_20159	LOC_Os06g05930	expressed protein
	4340244	LOC_Os06g07030	AP2 domain containing protein, expressed
	4340258	LOC_Os06g07210	ribonucleoside-diphosphate reductase large subunit, putative, expressed; Provides the precursors necessary for DNA synthesis. Catalyzes the biosynthesis of deoxyribonucleotides from the corresponding ribonucleotides (By similarity)
	4340315	LOC_Os06g08380	1,3-beta-glucan synthase component domain containing protein, expressed
	OsJ_20418	LOC_Os06g09230	serine threonine kinase, putative, expressed
	4340396	LOC_Os06g09717	ethylene-responsive transcription factor, putative
	LOC_Os06g11230.1	LOC_Os06g11230	hypothetical protein
	4340488	LOC_Os06g11270	anthocyanidin 3-O-glucosyltransferase, putative, expressed
	4340513	LOC_Os06g11660	phosphate-induced protein 1 conserved region domain containing protein, expressed
	4340519	LOC_Os06g11760	expressed protein
	4340547	LOC_Os06g12150	shikimate kinase, putative, expressed; Catalyzes the specific phosphorylation of the 3-hydroxyl group of shikimic acid using ATP as a cosubstrate
	OsJ_20734	LOC_Os06g12940	conserved hypothetical protein
	LOC_Os06g13960.1	LOC_Os06g13960	OsFBX194 - F-box domain containing protein
	OsJ_20825	LOC_Os06g13990	OsFBX195 - F-box domain containing protein
	P0431E05.9	LOC_Os06g14010	myb-like DNA-binding domain containing protein
	OsJ_20837	LOC_Os06g14190	NF-X1-type zinc finger protein, putative, expressed
	4340676	LOC_Os06g14490	calmodulin-binding heat-shock protein, putative, expressed
	4340719	LOC_Os06g15760	eukaryotic aspartyl protease domain containing protein, expressed
	OsJ_21031	LOC_Os06g18890	hypothetical protein
	4340892	LOC_Os06g21590	chlorophyll A-B binding protein, putative, expressed
	OsJ_21224	LOC_Os06g23030	ZF-HD protein dimerisation region containing protein, expressed
	4340954	LOC_Os06g23360	LTPL70 - Protease inhibitor/seed storage/LTP family protein precursor, expressed
	LOC_Os06g24240.1	LOC_Os06g24240	hypothetical protein
	LOC_Os06g25940.1	LOC_Os06g25940	hypothetical protein
	LOC_Os06g27590.1	LOC_Os06g27590	conserved hypothetical protein
	LOC_Os06g31300.1	LOC_Os06g31300	PPR repeat domain containing protein, putative
	LOC_Os06g32550.1	LOC_Os06g32550	THION14 - Plant thionin family protein precursor, putative, expressed
	4341212	LOC_Os06g34430	zinc finger protein, putative, expressed
	4341236	LOC_Os06g35160	CAMK_KIN1/SNF1/Nim1_like.26 - CAMK includes calcium/calmodulin depedent protein kinases, expressed; CIPK serine-threonine protein kinases interact with CBL proteins. Binding of a CBL protein to the regulatory NAF domain of CIPK protein lead to the activation of the kinase in a calcium- dependent manner (By similarity)
	4341258	LOC_Os06g35630	reticuline oxidase-like protein precursor, putative, expressed
	4341273	LOC_Os06g35960	HSF-type DNA-binding domain containing protein, expressed; Transcriptional regulator that specifically binds DNA of heat shock promoter elements (HSE) (By similarity)
	OsJ_21733	LOC_Os06g37010	metal cation transporter, putative, expressed; Zinc transporter that may be involved in zinc uptake from the rhizosphere (By similarity)
	4341367	LOC_Os06g37680	expressed protein
	4341378	LOC_Os06g38294	peptide transporter PTR2, putative, expressed
	4341394	LOC_Os06g38650	receptor-like protein kinase precursor, putative, expressed
	LOC_Os06g39100.1	LOC_Os06g39100	hypothetical protein
	LOC_Os06g39810.1	LOC_Os06g39810	hypothetical protein
	4341469	LOC_Os06g40190	phospholipase D, putative, expressed; Hydrolyzes glycerol-phospholipids at the terminal phosphodiesteric bond. Plays an important role in various cellular processes
	LOC_Os06g40580.1	LOC_Os06g40580	expressed protein
	OsJ_22019	LOC_Os06g41830	SMP-30/Gluconolaconase/LRE-like region containing protein
	LOC_Os06g41850.1	LOC_Os06g41850	SMP-30/Gluconolaconase/LRE-like region containing protein
	4341599	LOC_Os06g42850	extracellular ligand-gated ion channel, putative, expressed
	4341645	LOC_Os06g43660	inorganic H+ pyrophosphatase, putative, expressed
	4341694	LOC_Os06g44220	OsRCI2-9 - Putative low temperature and salt responsive protein
	4341696	LOC_Os06g44240	gp176, putative
	OsJ_22221	LOC_Os06g44660	fasciclin-like arabinogalactan precursor protein, putative, expressed
	OsJ_22241	LOC_Os06g45020	STRUBBELIG-RECEPTOR FAMILY 3 precursor, putative, expressed
	4341753	LOC_Os06g45140	bZIP transcription factor domain containing protein, expressed
	LOC_Os06g46730.1	LOC_Os06g46730	expressed protein
	OsJ_22408	LOC_Os06g47100	OsFBX203 - F-box domain containing protein, expressed
	LOC_Os06g47120.1	LOC_Os06g47120	expressed protein
	4341880	LOC_Os06g47130	C2 domain containing protein, expressed
	4341935	LOC_Os06g48030	peroxidase precursor, putative, expressed
	LOC_Os06g50230.1	LOC_Os06g50230	expressed protein
	4342246	LOC_Os07g02330	protein phosphatase 2C, putative, expressed
	4342363	LOC_Os07g04580	zinc finger C-x8-C-x5-C-x3-H type family protein, expressed
	OsJ_23034	LOC_Os07g04620	hypothetical protein
	OsJ_022129	LOC_Os07g04650	zinc finger C-x8-C-x5-C-x3-H type family protein
	OsJ_23281	LOC_Os07g07780	hypothetical protein
	4342566	LOC_Os07g08360	expressed protein
	4342573	LOC_Os07g08460	OsIAA24 - Auxin-responsive Aux/IAA gene family member, expressed; Aux/IAA proteins are short-lived transcriptional factors that function as repressors of early auxin response genes at low auxin concentrations (By similarity)
	OsJ_23342	LOC_Os07g08510	hypothetical protein
	ARF20	LOC_Os07g08520	auxin response factor, putative; Auxin response factors (ARFs) are transcriptional factors that binds specifically to the DNA sequence 5'-TGTCTC-3' found in the auxin-responsive promoter elements (AuxREs)
	LOC_Os07g09010.1	LOC_Os07g09010	nodulin, putative, expressed
	4342612	LOC_Os07g09140	expressed protein
	LOC_Os07g10330.1	LOC_Os07g10330	conserved hypothetical protein
	4342767	LOC_Os07g12600	OsFBX226 - F-box domain containing protein, expressed
	OsJ_23675	LOC_Os07g13920	no apical meristem protein
	LOC_Os07g18590.1	LOC_Os07g18590	hypothetical protein
	LOC_Os07g18980.1	LOC_Os07g18980	conserved hypothetical protein
	4342957	LOC_Os07g19410	expressed protein
	4343000	LOC_Os07g22680	SKP1-like protein 1B, putative, expressed
	4343009	LOC_Os07g22850	chalcone and stilbene synthases, putative, expressed
	LOC_Os07g25430.1	LOC_Os07g25430	photosystem I reaction center subunit IV A, chloroplast precursor, putative, expressed
	4343096	LOC_Os07g26000	OsFBX235 - F-box domain containing protein, expressed
	4343119	LOC_Os07g26630	aquaporin protein, putative, expressed; Water channel required to facilitate the transport of water across cell membrane. May play a role in root water uptake
	4343120	LOC_Os07g26640	aquaporin protein, putative, expressed
	4324762	LOC_Os07g27140	AT hook motif family protein, expressed
	4343147	LOC_Os07g27330	no apical meristem protein, expressed
	OsJ_24154	LOC_Os07g27940	LTPL27 - Protease inhibitor/seed storage/LTP family protein precursor, putative
	4343246	LOC_Os07g30150	phosphoribosyl transferase, putative, expressed
	OsJ_24276	LOC_Os07g30240	mutS family domain IV containing protein
	LOC_Os07g30860.1	LOC_Os07g30860	hypothetical protein
	LOC_Os07g31870.1	LOC_Os07g31870	expressed protein
	OsJ_24405	LOC_Os07g32660	monocopper oxidase, putative, expressed
	OsJ_24431	LOC_Os07g32960	hypothetical protein
	LOC_Os07g33040.1	LOC_Os07g33040	hypothetical protein
	OsJ_24442	LOC_Os07g33090	hypothetical protein
	4343380	LOC_Os07g33270	DUF584 domain containing protein, putative, expressed
	4343388	LOC_Os07g33370	IQ calmodulin-binding motif family protein, expressed
	OsJ_24463	LOC_Os07g33410	ATPase, AAA family protein
	4343405	LOC_Os07g33690	NBS-LRR type disease resistance protein Hom-F, putative, expressed
	4343413	LOC_Os07g33790	glutamate receptor 3.4 precursor, putative, expressed; Glutamate-gated receptor that probably acts as non- selective cation channel (By similarity)
	LOC_Os07g33997.1	LOC_Os07g33997	60S ribosomal protein L44, putative, expressed
	4343441	LOC_Os07g34520	isocitrate lyase, putative, expressed
	4343482	LOC_Os07g35350	glucan endo-1,3-beta-glucosidase precursor, putative, expressed
	4343563	LOC_Os07g36920	OsFBX255 - F-box domain containing protein, expressed
	4343572	LOC_Os07g37090	ribosome inactivating protein, putative, expressed
	4343583	LOC_Os07g37240	chlorophyll A-B binding protein, putative, expressed
	4343590	LOC_Os07g37320	transporter family protein, putative, expressed
	4343597	LOC_Os07g37400	OsFBX257 - F-box domain containing protein, expressed
	4343628	LOC_Os07g37850	expressed protein
	4343709	LOC_Os07g38960	chlorophyll A-B binding protein, putative, expressed
	LOC_Os07g39060.1	LOC_Os07g39060	hypothetical protein
	OsJ_24938	LOC_Os07g39950	mitotic checkpoint protein, putative, expressed
	4343764	LOC_Os07g39960	ZOS7-07 - C2H2 zinc finger protein
	4343797	LOC_Os07g40620	saccharopine dehydrogenase, putative, expressed
	4343861	LOC_Os07g41650	pectinesterase, putative, expressed
	4343899	LOC_Os07g42370	zinc-finger protein, putative, expressed
	4344036	LOC_Os07g44290	CAMK_KIN1/SNF1/Nim1_like.29 - CAMK includes calcium/calmodulin depedent protein kinases, expressed; CIPK serine-threonine protein kinases interact with CBL proteins. Binding of a CBL protein to the regulatory NAF domain of CIPK protein lead to the activation of the kinase in a calcium- dependent manner (By similarity)
	4344143	LOC_Os07g46210	LTPL2 - Protease inhibitor/seed storage/LTP family protein precursor, expressed
	4344144	LOC_Os07g46220	SNARE associated Golgi protein, putative, expressed
	4344182	LOC_Os07g46670	early response to dehydration 15, putative, expressed
	4344204	LOC_Os07g46920	sex determination protein tasselseed-2, putative, expressed
	4344205	LOC_Os07g46930	sex determination protein tasselseed-2, putative, expressed
	OsJ_25545	LOC_Os07g47640	ultraviolet-B-repressible protein, putative, expressed
	4344316	LOC_Os07g48450	no apical meristem protein, putative, expressed
	4344345	LOC_Os07g48790	SNF1-related protein kinase regulatory subunit beta-1, putative, expressed
	4344379	LOC_Os07g49220	conserved hypothetical protein
	4344439	LOC_Os08g01380	2Fe-2S iron-sulfur cluster binding domain containing protein, expressed; Ferredoxins are iron-sulfur proteins that transfer electrons in a wide variety of metabolic reactions
	4344481	LOC_Os08g01910	expressed protein
	4344497	LOC_Os08g02120	kinase, pfkB family, putative, expressed; May play an important role in maintaining the flux of carbon towards starch formation in endosperm. May also be involved in a sugar-sensing pathway
	4344498	LOC_Os08g02130	RNA recognition motif containing protein, putative, expressed
	4344566	LOC_Os08g03310	zinc finger family protein, putative, expressed
	OsJ_25940	LOC_Os08g03770	hypothetical protein
	4344694	LOC_Os08g06010	transporter, major facilitator family, putative, expressed
	4344707	LOC_Os08g06200	stomatin-like protein 2, putative, expressed
	LOC_Os08g06790.1	LOC_Os08g06790	hypothetical protein
	4344782	LOC_Os08g07720	transferase family protein, putative, expressed
	4344839	LOC_Os08g08970	Cupin domain containing protein, expressed; Plays role in broad-spectrum disease resistance. Probably has no oxalate oxidase activity even if the active site is conserved
	4344960	LOC_Os08g12410	pectinesterase, putative, expressed
	OsJ_26514	LOC_Os08g13710	expressed protein
	OsJ_26556	LOC_Os08g14440	uridylyltransferase-related, putative, expressed
	LOC_Os08g14600.1	LOC_Os08g14600	expressed protein
	4345168	LOC_Os08g18150	WD domain, G-beta repeat domain containing protein, expressed
	4345212	LOC_Os08g20420	MGD2, putative, expressed; Involved in the synthesis of the major structural component of photosynthetic membranes (By similarity)
	OsJ_26909	LOC_Os08g24170	hypothetical protein
	4345306	LOC_Os08g24790	AIR12, putative, expressed
	OsJ_26941	LOC_Os08g24820	hypothetical protein
	LOC_Os08g24920.1	LOC_Os08g24920	hypothetical protein
	OsJ_27008	LOC_Os08g26270	hypothetical protein
	4345377	LOC_Os08g27210	LTPL3 - Protease inhibitor/seed storage/LTP family protein precursor, putative
	LOC_Os08g27640.1	LOC_Os08g27640	hypothetical protein
	OsJ_27074	LOC_Os08g27810	OsWAK115 - OsWAK receptor-like protein OsWAK-RLP, expressed
	OsJ_27138	LOC_Os08g29340	ligA, putative
	OsJ_27145	LOC_Os08g29510	conserved hypothetical protein
	4345509	LOC_Os08g30910	YDG/SRA domain containing protein, expressed
	OsJ_27229	LOC_Os08g31090	expressed protein
	LOC_Os08g31360.1	LOC_Os08g31360	glycine-rich protein, putative
	OsJ_27328	LOC_Os08g32310	expressed protein
	4345587	LOC_Os08g32370	mucin-associated surface protein, putative
	OsJ_27335	LOC_Os08g32380	expressed protein
	LOC_Os08g32460.1	LOC_Os08g32460	hypothetical protein
	OsJ_27352	LOC_Os08g32610	armadillo/beta-catenin repeat family protein, putative, expressed
	4345597	LOC_Os08g32630	FAD dependent oxidoreductase, putative, expressed
	4345663	LOC_Os08g33820	chlorophyll A-B binding protein, putative, expressed
	LOC_Os08g33890.1	LOC_Os08g33890	expressed protein
	4345687	LOC_Os08g34240	CAMK_KIN1/SNF1/Nim1_like.33 - CAMK includes calcium/calmodulin depedent protein kinases, expressed; CIPK serine-threonine protein kinases interact with CBL proteins. Binding of a CBL protein to the regulatory NAF domain of CIPK protein lead to the activation of the kinase in a calcium- dependent manner (By similarity)
	LOC_Os08g34370.1	LOC_Os08g34370	SET domain containing protein
	LOC_Os08g34450.1	LOC_Os08g34450	conserved hypothetical protein
	4345706	LOC_Os08g34580	trehalose-6-phosphate synthase, putative, expressed
	4345738	LOC_Os08g35190	auxin-repressed protein, putative, expressed
	4345759	LOC_Os08g35700	Leucine Rich Repeat family protein, expressed
	4345784	LOC_Os08g36250	expressed protein
	OsJ_27707	LOC_Os08g37710	expressed protein
	LOC_Os08g38470.1	LOC_Os08g38470	OsFBX299 - F-box domain containing protein
	4345925	LOC_Os08g38710	uncharacterized glycosyltransferase, putative, expressed
	4345962	LOC_Os08g39300	aminotransferase, putative, expressed
	4345973	LOC_Os08g39450	AN1-like zinc finger domain containing protein, expressed; May be involved in environmental stress response (By similarity)
	OsJ_27928	LOC_Os08g40440	dihydroflavonol-4-reductase, putative, expressed
	4346034	LOC_Os08g40450	uvrB/uvrC motif family protein, expressed
	LOC_Os08g40780.1	LOC_Os08g40780	hypothetical protein
	4346094	LOC_Os08g41440	UDP-glucuronate 4-epimerase, putative, expressed
	4346129	LOC_Os08g41880	nucleotide pyrophosphatase/phosphodiesterase, putative, expressed
	LOC_Os08g42880.1	LOC_Os08g42880	hypothetical protein
	4346292	LOC_Os08g44270	vignain precursor, putative, expressed
	LOC_Os09g03680.1	LOC_Os09g03680	ankyrin, putative, expressed
	4346434	LOC_Os09g03750	ankyrin, putative, expressed
	4346544	LOC_Os09g08550	OsFBX308 - F-box domain containing protein, expressed
	4346560	LOC_Os09g09330	expressed protein
	4346596	LOC_Os09g10600	enoyl-acyl-carrier-protein reductase NADH, chloroplast precursor, expressed; Catalyzes the NAD-dependent reduction of a carbon-carbon double bond in an enoyl moiety that is covalently linked to an acyl carrier protein (ACP). Catalyzes the last reduction step in the de novo synthesis cycle of fatty acids. Involved in the elongation cycle of fatty acids which are used in lipid metabolism. Required …
	LOC_Os09g11190.1	LOC_Os09g11190	hypothetical protein
	4346644	LOC_Os09g12380	no apical meristem protein, putative, expressed
	OsJ_28747	LOC_Os09g12590	transporter family protein, putative, expressed
	4346685	LOC_Os09g13930	LTPL4 - Protease inhibitor/seed storage/LTP family protein precursor, expressed
	OsJ_28874	LOC_Os09g15580	conserved hypothetical protein
	4346754	LOC_Os09g16010	BURP domain containing protein, expressed
	LOC_Os09g20260.1	LOC_Os09g20260	polyamine oxidase precursor, putative
	4346882	LOC_Os09g20284	amine oxidase, flavin-containing, domain containing protein, expressed
	4346981	LOC_Os09g23350	trehalose synthase, putative, expressed
	4347032	LOC_Os09g24490	basic helix-loop-helix family protein, putative, expressed
	4347039	LOC_Os09g24580	EF hand family protein, putative, expressed
	LOC_Os09g25740.1	LOC_Os09g25740	expressed protein
	OsJ_29447	LOC_Os09g25970	hypothetical protein
	OsJ_29455	LOC_Os09g26110	expressed protein
	OsJ_35453	LOC_Os09g26440	expressed protein
	4347164	LOC_Os09g26780	zinc-finger protein, putative, expressed
	LOC_Os09g27670.1	LOC_Os09g27670	hypothetical protein
	4347219	LOC_Os09g27680	expressed protein
	4347278	LOC_Os09g28560	protein phosphotase protein, putative, expressed
	4347336	LOC_Os09g29490	peroxidase precursor, putative, expressed
	4347360	LOC_Os09g29940	auxin-independent growth promoter protein, putative, expressed
	4347408	LOC_Os09g31000	EF hand family protein, expressed
	OsJ_29855	LOC_Os09g31506	dihydroflavonol-4-reductase, putative, expressed
	OsJ_29866	LOC_Os09g32020	ubiquitin fusion degradation protein, putative, expressed
	LOC_Os09g32025.1	LOC_Os09g32025	uroporphyrinogen-III synthase, putative
	4347470	LOC_Os09g32290	FAD dependent oxidoreductase domain containing protein, expressed
	4347474	LOC_Os09g32330	expressed protein
	4347475	LOC_Os09g32360	gp176, putative, expressed
	4347476	LOC_Os09g32370	gp176, putative, expressed
	4347490	LOC_Os09g32550	glucan endo-1,3-beta-glucosidase precursor, putative, expressed
	LOC_Os09g32590.1	LOC_Os09g32590	hypothetical protein
	4347561	LOC_Os09g33876	expressed protein
	4347589	LOC_Os09g34190	acyl-coenzyme A thioesterase 10, mitochondrial precursor, putative, expressed
	4347599	LOC_Os09g34320	expressed protein
	4347613	LOC_Os09g34930	3-ketoacyl-CoA synthase precursor, putative, expressed
	4347638	LOC_Os09g35800	UDP-glucose 4-epimerase, putative, expressed; Catalyzes the interconversion between UDP-glucose and UDP-galactose (By similarity)
	OsJ_30134	LOC_Os09g36430	hypothetical protein
	4347689	LOC_Os09g36440	transcription initiation factor IIB, putative, expressed; General factor that plays a major role in the activation of eukaryotic genes transcribed by RNA polymerase II
	4347711	LOC_Os09g36730	MYB family transcription factor, putative, expressed
	LOC_Os09g36735.1	LOC_Os09g36735	expressed protein
	B1274F11.9	LOC_Os09g36830	Skp1 family, dimerisation domain containing protein, expressed
	4347753	LOC_Os09g37300	transporter, monovalent cation:proton antiporter-2 family, putative, expressed
	LOC_Os09g37680.1	LOC_Os09g37680	conserved hypothetical protein
	OsJ_30324	LOC_Os09g38680	hypothetical protein
	HOX15	LOC_Os10g01470	homeobox associated leucine zipper, putative, expressed; Probable transcription factor (By similarity)
	OsJ_30475	LOC_Os10g01680	transferase family protein, putative
	OsJ_30573	LOC_Os10g03480	cyclin-dependent kinase G-1, putative, expressed
	4348011	LOC_Os10g03620	OsFBX344 - F-box domain containing protein, expressed
	4348020	LOC_Os10g03750	OsFBX349 - F-box domain containing protein, expressed
	4348115	LOC_Os10g05880	POEI8 - Pollen Ole e I allergen and extensin family protein precursor, putative
	4348117	LOC_Os10g05910	POEI9 - Pollen Ole e I allergen and extensin family protein precursor, expressed
	LOC_Os10g06770.1	LOC_Os10g06770	conserved hypothetical protein
	LOC_Os10g06780.1	LOC_Os10g06780	protein kinase domain containing protein, expressed
	OsJ_30769	LOC_Os10g06800	cyclin-dependent kinase G-2, putative
	OsJ_30773	LOC_Os10g06930	mitogen-activated protein kinase 15, putative
	OsJ_30774	LOC_Os10g06950	calcium-dependent protein kinase 12, putative, expressed
	4348207	LOC_Os10g10149	expressed protein
	LOC_Os10g13450.1	LOC_Os10g13450	conserved hypothetical protein
	LOC_Os10g13460.1	LOC_Os10g13460	hypothetical protein
	4348272	LOC_Os10g13850	POEI17 - Pollen Ole e I allergen and extensin family protein precursor, expressed
	LOC_Os10g17520.1	LOC_Os10g17520	expressed protein
	LOC_Os10g19850.1	LOC_Os10g19850	expressed protein
	LOC_Os10g21490.1	LOC_Os10g21490	hypothetical protein
	4348452	LOC_Os10g21930	OsFBK21 - F-box domain and kelch repeat containing protein, expressed
	LOC_Os10g22362.1	LOC_Os10g22362	hypothetical protein
	OsJ_31277	LOC_Os10g22600	ethylene-responsive transcription factor, putative, expressed
	4348526	LOC_Os10g25170	AP2 domain containing protein, expressed
	OsJ_31395	LOC_Os10g25250	ZIM domain containing protein, putative
	4348617	LOC_Os10g27380	expressed protein
	LOC_Os10g27400.1	LOC_Os10g27400	conserved hypothetical protein
	4348623	LOC_Os10g28000	glutathione reductase, putative, expressed
	4348646	LOC_Os10g28350	1,2-dihydroxy-3-keto-5-methylthiopentene dioxygenase protein, putative, expressed; Catalyzes the formation of formate and 2-keto-4- methylthiobutyrate (KMTB) from 1,2-dihydroxy-3-keto-5- methylthiopentene (DHK-MTPene) (By similarity)
	4348671	LOC_Os10g29050	MBTB43 - Bric-a-Brac, Tramtrack, Broad Complex BTB domain with Meprin and TRAF Homology MATH domain, expressed
	4348750	LOC_Os10g30910	transmembrane protein-related, putative, expressed
	4348751	LOC_Os10g30944	expressed protein
	4348796	LOC_Os10g31850	RING finger and CHY zinc finger domain-containing protein 1, putative, expressed
	4348866	LOC_Os10g33210	peptide transporter PTR3-A, putative, expressed
	4348873	LOC_Os10g33350	endo-beta-N-acetylglucosaminidase, putative, expressed
	4348937	LOC_Os10g34360	stilbene synthase, putative, expressed
	LOC_Os10g35070.1	LOC_Os10g35070	alpha-galactosidase precursor, putative, expressed
	4348993	LOC_Os10g35180	white-brown complex homolog protein 11, putative, expressed
	OsJ_32028	LOC_Os10g35330	expressed protein
	4349162	LOC_Os10g38050	HOTHEAD precursor, putative, expressed
	4349245	LOC_Os10g39260	aspartic proteinase nepenthesin, putative, expressed
	OsJ_32537	LOC_Os10g42072	hypothetical protein
	LOC_Os10g42080.1	LOC_Os10g42080	hypothetical protein
	4349539	LOC_Os11g01240	IBR domain containing protein
	4349564	LOC_Os11g01610	prenylated rab acceptor, putative, expressed
	LOC_Os11g02080.1	LOC_Os11g02080	expressed protein
	4349605	LOC_Os11g02400	LTPL8 - Protease inhibitor/seed storage/LTP family protein precursor, expressed; Plant non-specific lipid-transfer proteins transfer phospholipids as well as galactolipids across membranes. May play a role in wax or cutin deposition in the cell walls of expanding epidermal cells and certain secretory tissues (By similarity)
	LOC_Os11g02650.1	LOC_Os11g02650	fringe-related protein, putative
	4349702	LOC_Os11g04010	ICE-like protease p20 domain containing protein, putative, expressed
	OsJ_32891	LOC_Os11g04230	transcription initiation factor, putative
	4349744	LOC_Os11g04660	strictosidine synthase, putative, expressed
	OsJ_32937	LOC_Os11g04800	conserved hypothetical protein
	4349763	LOC_Os11g04954	DNA repair protein Rad51, putative, expressed
	4349793	LOC_Os11g05390	transporter, major facilitator family, putative, expressed
	4349876	LOC_Os11g06720	abscisic stress-ripening, putative, expressed
	OsJ_33111	LOC_Os11g06870	glyoxal oxidase-related, putative
	4349944	LOC_Os11g07922	short chain dehydrogenase/reductase protein, putative, expressed
	4349968	LOC_Os11g08330	POLD1 - Putative DNA polymerase delta catalytic subunit, expressed; This polymerase possesses two enzymatic activities: DNA synthesis (polymerase) and an exonucleolytic activity that degrades single stranded DNA in the 3'- to 5'-direction
	OsJ_33292	LOC_Os11g09418	OsFBX399 - F-box domain containing protein, expressed
	4350024	LOC_Os11g09979	expressed protein
	4350078	LOC_Os11g10980	pyruvate kinase, putative, expressed
	4350176	LOC_Os11g13890	chlorophyll A-B binding protein, putative, expressed
	4350204	LOC_Os11g14380	resistance protein LR10, putative, expressed
	4350216	LOC_Os11g14900	thiol protease SEN102 precursor, putative, expressed
	4350288	LOC_Os11g18194	cycloartenol synthase, putative, expressed; Specifically mediates the conversion of oxidosqualene ((3S)-2,3-epoxy-2,3-dihydrosqualene) to achilleol B. Achilleol B is probably formed by cleavage of the 8-14 and 9-10 bonds of (3S)- 2,3-epoxy-2,3-dihydrosqualene as part of the cyclization reaction, after formation of the oleanane skeleton
	4350421	LOC_Os11g25330	nucleoside-triphosphatase, putative, expressed
	4350434	LOC_Os11g25860	protein Kinase, putative, expressed
	4350453	LOC_Os11g26780	dehydrin, putative, expressed
	LOC_Os11g27110.1	LOC_Os11g27110	expressed protein
	4350545	LOC_Os11g29870	OsWRKY72 - Superfamily of TFs having WRKY and zinc finger domains, expressed
	OsJ_34209	LOC_Os11g34690	expressed protein
	OsJ_34210	LOC_Os11g34700	ZOS11-04 - C2H2 zinc finger protein, expressed
	OsJ_13247	LOC_Os11g35080	expressed protein
	4350767	LOC_Os11g36740	DUF593 domain containing protein, expressed
	4350788	LOC_Os11g37260	SEY1, putative, expressed; Probable GTP-binding protein that may be involved in cell development (By similarity)
	4350790	LOC_Os11g37280	LTPL68 - Protease inhibitor/seed storage/LTP family protein precursor, expressed
	OsJ_34397	LOC_Os11g37360	hypothetical protein
	4350821	LOC_Os11g37950	WIP3 - Wound-induced protein precursor, expressed
	4350823	LOC_Os11g37970	WIP5 - Wound-induced protein precursor, expressed
	OsJ_34475	LOC_Os11g38100	OsFBDUF55 - F-box and DUF domain containing protein
	LOC_Os11g38190.1	LOC_Os11g38190	hypothetical protein
	4350852	LOC_Os11g38610	expressed protein
	4350853	LOC_Os11g38620	expressed protein
	OsJ_34443	LOC_Os11g38630	conserved hypothetical protein
	LOC_Os11g38640.1	LOC_Os11g38640	expressed protein
	4350861	LOC_Os11g38810	mannose-6-phosphate isomerase, putative, expressed
	LOC_Os11g40330.1	LOC_Os11g40330	hypothetical protein
	OsJ_34649	LOC_Os11g40380	expressed protein
	LOC_Os11g40674.1	LOC_Os11g40674	expressed protein
	LOC_Os11g42110.1	LOC_Os11g42110	hypothetical protein
	LOC_Os11g44330.1	LOC_Os11g44330	expressed protein
	4351216	LOC_Os11g47840	OsRhmbd18 - Putative Rhomboid homologue, expressed
	4351298	LOC_Os12g02040	hypoxia-responsive family protein, putative, expressed
	4351321	LOC_Os12g02370	chalcone--flavonone isomerase, putative, expressed
	LOC_Os12g04204.1	LOC_Os12g04204	expressed protein
	4351482	LOC_Os12g04980	DNA repair protein Rad51, putative, expressed
	4351505	LOC_Os12g05360	ligA, putative, expressed
	OsJ_35252	LOC_Os12g05620	hypothetical protein
	OsJ_35317	LOC_Os12g06550	expressed protein
	4351603	LOC_Os12g06980	SAP domain containing protein, expressed
	OsJ_35379	LOC_Os12g07400	hypothetical protein
	LOC_Os12g07420.1	LOC_Os12g07420	transmembrane protein 17, putative
	OsJ_35417	LOC_Os12g07840	dehydration response related protein, putative, expressed
	LOC_Os12g07890.1	LOC_Os12g07890	expressed protein
	LOC_Os12g08240.1	LOC_Os12g08240	hypothetical protein
	LOC_Os12g08250.1	LOC_Os12g08250	hypothetical protein
	TRXM	LOC_Os12g08730	thioredoxin, putative, expressed; Thiol-disulfide oxidoreductase probably involved in the redox regulation of chloroplastic enzymes. Required for chloroplast biogenesis and differentiation. Functions as an electron donor for plastidial 2-Cys peroxiredoxins and participates in hydrogen peroxide scavenging system in chloroplasts. Possesses reducing activity towards insulin disulfide bonds
	4351694	LOC_Os12g08770	photosystem I reaction center subunit N, chloroplast precursor, putative, expressed
	OsJ_35501	LOC_Os12g09190	expressed protein
	OsJ_35512	LOC_Os12g09320	amino acid transporter, putative
	OsNOMT	LOC_Os12g13800	O-methyltransferase, putative, expressed; S-adenosyl-L-methionine-dependent methyltransferase involved in the biosynthesis of the sakuranetin, an inducible defense mechanism of O.sativa against pathogen attack
	LOC_Os12g17680.1	LOC_Os12g17680	hypothetical protein
	4352031	LOC_Os12g20324	cyclin-A1, putative, expressed
	LOC_Os12g21840.1	LOC_Os12g21840	hypothetical protein
	4352060	LOC_Os12g22110	ABC-2 type transporter, putative
	4352085	LOC_Os12g23200	photosystem I reaction center subunit XI, chloroplast precursor, putative, expressed
	OsJ_35897	LOC_Os12g23450	hypothetical protein
	4352087	LOC_Os12g23460	expressed protein
	LOC_Os12g23670.1	LOC_Os12g23670	expressed protein
	4352168	LOC_Os12g26960	THION34 - Plant thionin family protein precursor, expressed
	4352176	LOC_Os12g27210	expressed protein
	OsJ_36046	LOC_Os12g28100	NBS-LRR disease resistance protein, putative, expressed
	OsJ_36047	LOC_Os12g28250	disease resistance protein RPM1, putative, expressed
	4352239	LOC_Os12g30500	DUF593 domain containing protein, expressed
	4352286	LOC_Os12g31860	ureide permease, putative, expressed
	LOC_Os12g32130.1	LOC_Os12g32130	trehalose phosphatase, putative
	OsJ_36235	LOC_Os12g32310	hypothetical protein
	LOC_Os12g33415.1	LOC_Os12g33415	conserved hypothetical protein
	OsJ_04058	LOC_Os12g35465	expressed protein
	4352439	LOC_Os12g35610	respiratory burst oxidase, putative, expressed
	4352505	LOC_Os12g37260	lipoxygenase 2.1, chloroplast precursor, putative, expressed; Plant lipoxygenase may be involved in a number of diverse aspects of plant physiology including growth and development, pest resistance, and senescence or responses to wounding (By similarity)
	4352586	LOC_Os12g38360	RALFL31 - Rapid ALkalinization Factor RALF family protein precursor, expressed
	LOC_Os12g38910.1	LOC_Os12g38910	expressed protein
	4352626	LOC_Os12g38920	heparanase-like protein precursor, putative, expressed
	4352630	LOC_Os12g38960	ZOS12-07 - C2H2 zinc finger protein, expressed
	4352688	LOC_Os12g40300	SKP1, putative, expressed
	OsJ_36724	LOC_Os12g40310	OsFBX458 - F-box domain containing protein
	LOC_Os12g40320.1	LOC_Os12g40320	OsFBX459 - F-box domain containing protein, expressed
	LOC_Os12g40350.1	LOC_Os12g40350	hypothetical protein
	4352690	LOC_Os12g40360	OsFBX460 - F-box domain containing protein, expressed
	OsJ_36731	LOC_Os12g40370	OsFBX461 - F-box domain containing protein
	LOC_Os12g40380.1	LOC_Os12g40380	expressed protein
	4352742	LOC_Os12g41260	protein kinase domain containing protein, expressed
	4352756	LOC_Os12g41550	expressed protein
	LOC_Os12g41634.1	LOC_Os12g41634	hypothetical protein
	OsJ_36828	LOC_Os12g41640	expressed protein
	LOC_Os12g42540.1	LOC_Os12g42540	zinc finger, C3HC4 type domain containing protein
Ovary (black)	LOC_Os01g01925.1	LOC_Os01g01925	expressed protein
	OsJ_00075	LOC_Os01g01930	hypothetical protein
	4326132	LOC_Os01g01940	expressed protein
	LOC_Os01g02150.1	LOC_Os01g02150	sulfated surface glycoprotein 185 precursor, putative, expressed
	4325990	LOC_Os01g03690	TKL_IRAK_DUF26-lg.1 - DUF26 kinases have homology to DUF26 containing loci, expressed
	4325695	LOC_Os01g04350	hsp20/alpha crystallin family protein, putative, expressed
	4324500	LOC_Os01g05630	Core histone H2A/H2B/H3/H4 domain containing protein, putative, expressed; Core component of nucleosome. Nucleosomes wrap and compact DNA into chromatin, limiting DNA accessibility to the cellular machineries which require DNA as a template. Histones thereby play a central role in transcription regulation, DNA repair, DNA replication and chromosomal stability. DNA accessibility is regulated via a…
	4324082	LOC_Os01g06320	MYB family transcription factor, putative, expressed
	OsJ_00591	LOC_Os01g08180	BRASSINAZOLE-RESISTANT 2, putative
	4323875	LOC_Os01g08380	transferase family protein, putative, expressed
	4325355	LOC_Os01g08560	DnaK family protein, putative, expressed
	4325340	LOC_Os01g08850	expressed protein
	OsJ_00657	LOC_Os01g08870	hypothetical protein
	4327336	LOC_Os01g10140	RNA-dependent RNA polymerase, putative, expressed; Probably involved in the RNA silencing pathway and required for the generation of small interfering RNAs (siRNAs) (By similarity)
	OsJ_00839	LOC_Os01g11150	gibberellin 2-beta-dioxygenase, putative, expressed
	4325258	LOC_Os01g11650	GDSL-like lipase/acylhydrolase, putative, expressed
	4327192	LOC_Os01g12860	MYB family transcription factor, putative, expressed
	4326757	LOC_Os01g14410	early light-induced protein, chloroplast precursor, putative, expressed
	4326239	LOC_Os01g15480	EMB3013, putative, expressed
	OsJ_01308	LOC_Os01g17214	major facilitator superfamily antiporter, putative, expressed
	4326916	LOC_Os01g17470	plastocyanin-like domain containing protein, putative, expressed
	prx10	LOC_Os01g18970	peroxidase precursor, putative
	4323901	LOC_Os01g19770	mitochondrial import inner membrane translocase subunit Tim17, putative, expressed
	OsJ_01459	LOC_Os01g19880	expressed protein
	OsJ_01495	LOC_Os01g21240	MLA6 protein, putative, expressed
	OsJ_01880	LOC_Os01g28790	PRAS-rich protein, putative, expressed
	4324540	LOC_Os01g31370	glycosyltransferase, putative, expressed
	OsJ_02101	LOC_Os01g35050	early-responsive to dehydration protein-related, putative, expressed
	4326347	LOC_Os01g38980	calmodulin-binding protein, putative, expressed
	LOC_Os01g39070.1	LOC_Os01g39070	DUF260 domain containing protein, putative, expressed
	4325960	LOC_Os01g41430	UDP-glucoronosyl and UDP-glucosyl transferase, putative, expressed
	4325961	LOC_Os01g41450	UDP-glucoronosyl and UDP-glucosyl transferase domain containing protein
	4324215	LOC_Os01g42130	expressed protein
	4325311	LOC_Os01g42520	expressed protein
	4326612	LOC_Os01g43090	oxidoreductase, aldo/keto reductase family protein, putative, expressed
	SGT1	LOC_Os01g43540	suppressor of G2 allele of SKP1, putative, expressed; Involved in basal disease resistance to bacterial blight (X.oryzae). May act as positive regulator of basal defense. Probably required for SCF-mediated ubiquitination, by coupling HSP90 to SCF complex for ubiquitination of HSP90 client proteins
	4326605	LOC_Os01g44390	MYB family transcription factor, putative, expressed
	4326573	LOC_Os01g44970	polygalacturonase, putative, expressed
	4327175	LOC_Os01g47130	expressed protein
	4326323	LOC_Os01g47750	splicing factor U2AF 35 kDa subunit, putative
	4326326	LOC_Os01g47780	fasciclin domain containing protein, expressed
	4326336	LOC_Os01g48040	S-locus-like receptor protein kinase, putative, expressed
	4325895	LOC_Os01g48060	auxin response factor, putative, expressed; Auxin response factors (ARFs) are transcriptional factors that binds specifically to the DNA sequence 5'-TGTCTC-3' found in the auxin-responsive promoter elements (AuxREs)
	LOC_Os01g48500.1	LOC_Os01g48500	expressed protein
	LOC_Os01g48740.1	LOC_Os01g48740	aspartyl protease family protein, putative, expressed
	4325280	LOC_Os01g48750	aspartic proteinase nepenthesin-2 precursor, putative, expressed
	4324106	LOC_Os01g49200	microtubule associated protein, putative, expressed
	4327943	LOC_Os01g49440	expressed protein
	4325301	LOC_Os01g50370	STE_MEKK_ste11_MAP3K.4 - STE kinases include homologs to sterile 7, sterile 11 and sterile 20 from yeast, expressed
	OsJ_03270	LOC_Os01g52110	RING finger and CHY zinc finger domain-containing protein 1, putative, expressed
	OsJ_03279	LOC_Os01g52200	mitochondrial ATP synthase g subunit family protein, putative
	4324662	LOC_Os01g52400	bacterial transferase hexapeptide domain containing protein, expressed
	LOC_Os01g52410.1	LOC_Os01g52410	myb-like DNA-binding domain containing protein, putative, expressed
	OsJ_03305	LOC_Os01g52500	NADP-dependent malic enzyme, putative, expressed
	4324153	LOC_Os01g53160	DUF623 domain containing protein, expressed
	LOC_Os01g53730.1	LOC_Os01g53730	expressed protein
	4326544	LOC_Os01g53900	elongation factor, putative, expressed
	4324637	LOC_Os01g54860	enoyl-CoA hydratase/isomerase family protein, putative, expressed
	4325145	LOC_Os01g55240	gibberellin 2-beta-dioxygenase, putative, expressed
	LOC_Os01g55510.1	LOC_Os01g55510	dynein light chain type 1 domain containing protein, expressed
	LOC_Os01g56460.1	LOC_Os01g56460	mitochondrial glycoprotein, putative, expressed
	LOC_Os01g56720.1	LOC_Os01g56720	expressed protein
	LOC_Os01g56930.1	LOC_Os01g56930	eukaryotic aspartyl protease domain containing protein, expressed
	B1100D10.4	LOC_Os01g57250	expressed protein
	LOC_Os01g57500.1	LOC_Os01g57500	hypothetical protein
	4327050	LOC_Os01g57710	membrane protein, putative, expressed
	4325859	LOC_Os01g57770	OsPOP4 - Putative Prolyl Oligopeptidase homologue, expressed
	4325861	LOC_Os01g57854	pectinesterase, putative, expressed
	4324133	LOC_Os01g58140	expressed protein
	4327625	LOC_Os01g58459	expressed protein
	LOC_Os01g58930.1	LOC_Os01g58930	expressed protein
	4327616	LOC_Os01g60730	RING-H2 finger protein, putative, expressed
	4327515	LOC_Os01g61044	transmembrane amino acid transporter protein, putative, expressed
	OsJ_03957	LOC_Os01g61460	leaf senescence related protein, putative, expressed
	4324814	LOC_Os01g63310	DUF740 domain containing protein, expressed
	4324796	LOC_Os01g64570	U-box domain-containing protein, putative, expressed
	OsJ_04210	LOC_Os01g64790	AP2 domain containing protein, expressed
	OsJ_04220	LOC_Os01g64900	HEAT, putative, expressed
	4324764	LOC_Os01g65260	amidophosphoribosyltransferase, chloroplast precursor, putative, expressed
	OsJ_04265	LOC_Os01g65440	universal stress protein domain containing protein, putative, expressed
	LOC_Os01g66230.1	LOC_Os01g66230	csAtPR5, putative, expressed
	4324344	LOC_Os01g68589	LTPL39 - Protease inhibitor/seed storage/LTP family protein precursor, expressed
	LOC_Os01g68890.1	LOC_Os01g68890	P21-Rho-binding domain containing protein, putative, expressed
	LOC_Os01g70600.1	LOC_Os01g70600	DUF567 domain containing protein, putative, expressed
	4326830	LOC_Os01g70790	SRC2 protein, putative, expressed
	LOC_Os01g71170.1	LOC_Os01g71170	classical arabinogalactan protein 26 precursor, putative, expressed
	4325408	LOC_Os01g72530	OsCML31 - Calmodulin-related calcium sensor protein, expressed; Potential calcium sensor (By similarity)
	OsJ_04811	LOC_Os01g72610	glycosyltransferase, putative, expressed
	OsJ_04814	LOC_Os01g72650	RNA recognition motif containing protein, putative, expressed
	4323845	LOC_Os01g73980	xylem cysteine proteinase 2 precursor, putative, expressed
	4328061	LOC_Os02g02340	glycerol-3-phosphate acyltransferase, putative, expressed
	4328075	LOC_Os02g02410	DnaK family protein, putative, expressed
	LOC_Os02g02524.1	LOC_Os02g02524	canopy homolog 2 precursor, putative, expressed
	4328218	LOC_Os02g04130	DUF1645 domain containing protein, putative, expressed
	4328227	LOC_Os02g04270	DNA polymerase V, putative, expressed
	OsJ_05361	LOC_Os02g05300	hypothetical protein
	OsJ_05511	LOC_Os02g06950	no apical meristem protein, putative
	4328540	LOC_Os02g09359	BRASSINOSTEROID INSENSITIVE 1-associated receptor kinase 1 precursor, putative, expressed
	LOC_Os02g09880.1	LOC_Os02g09880	hypothetical protein
	4328664	LOC_Os02g10880	UDP-glucoronosyl and UDP-glucosyl transferase domain containing protein, expressed
	4328673	LOC_Os02g11040	expressed protein
	4328687	LOC_Os02g11760	pleiotropic drug resistance protein, putative, expressed; May be a general defense protein (By similarity)
	LOC_Os02g12010.1	LOC_Os02g12010	receptor-like protein kinase precursor, putative
	LOC_Os02g15730.1	LOC_Os02g15730	plastocyanin-like domain containing protein, putative, expressed
	4328928	LOC_Os02g15820	extra-large G-protein-related, putative, expressed
	4329031	LOC_Os02g18180	ATP-binding cassette sub-family E member 1, putative, expressed
	4329048	LOC_Os02g18690	BURP domain containing protein, expressed
	4329161	LOC_Os02g21470	expressed protein
	4329253	LOC_Os02g24740	OsSAUR9 - Auxin-responsive SAUR gene family member, expressed
	4329374	LOC_Os02g28340	transferase family protein, putative, expressed
	4329388	LOC_Os02g28980	peptidyl-prolyl isomerase, putative, expressed
	4329425	LOC_Os02g30080	cytochrome P450, putative
	4329441	LOC_Os02g30410	expressed protein
	LOC_Os02g30760.1	LOC_Os02g30760	expressed protein
	4329514	LOC_Os02g32450	expressed protein
	4329526	LOC_Os02g32590	HSF-type DNA-binding domain containing protein, expressed; Transcriptional regulator that specifically binds DNA of heat shock promoter elements (HSE) (By similarity)
	LOC_Os02g32950.1	LOC_Os02g32950	RCN2 Centroradialis-like1 homologous to TFL1 gene; contains Pfam profile PF01161: Phosphatidylethanolamine-binding protein, expressed
	4329586	LOC_Os02g33610	metallo-beta-lactamase, putative, expressed
	LOC_Os02g37280.1	LOC_Os02g37280	heavy metal transport/detoxification protein, putative
	LOC_Os02g37290.1	LOC_Os02g37290	heavy metal associated domain containing protein, expressed
	4329803	LOC_Os02g37300	heavy metal associated domain containing protein, expressed
	4329871	LOC_Os02g38410	ubiquitin family protein, putative, expressed
	4329889	LOC_Os02g38840	glucose-6-phosphate 1-dehydrogenase, cytoplasmic isoform, putative, expressed
	4329937	LOC_Os02g39560	non-receptor tyrosine kinase spore lysis A, putative, expressed
	LOC_Os02g39640.1	LOC_Os02g39640	expressed protein
	4329980	LOC_Os02g40180	receptor-like protein kinase 5 precursor, putative, expressed
	4330000	LOC_Os02g40510	response regulator receiver domain containing protein, expressed; Controls photoperiodic flowering response. Seems to be one of the component of the circadian clock. Expression of several members of the ARR-like family is controlled by circadian rhythm. The particular coordinated sequential expression of PRR73, PRR37, PRR95, PRR59 and PPR1 result to circadian waves that may be at the basis of the…
	4330003	LOC_Os02g40664	zinc finger family protein, putative, expressed
	4330027	LOC_Os02g41510	MYB family transcription factor, putative, expressed
	LOC_Os02g41530.1	LOC_Os02g41530	hypothetical protein
	4330078	LOC_Os02g42370	receptor-like protein kinase 2 precursor, putative, expressed
	4330085	LOC_Os02g42430	GEM, putative
	4330142	LOC_Os02g43130	kinesin motor domain containing protein, expressed
	4330152	LOC_Os02g43300	expressed protein
	4330255	LOC_Os02g44710	expressed protein
	4330265	LOC_Os02g44870	dehydrin, putative, expressed
	4330274	LOC_Os02g44980	transmembrane amino acid transporter protein, putative, expressed
	LOC_Os02g45030.1	LOC_Os02g45030	latency associated nuclear antigen, putative
	4330291	LOC_Os02g45170	helix-loop-helix DNA-binding protein, putative, expressed
	4330297	LOC_Os02g45250	homeobox and START domains containing protein, putative, expressed; Probable transcription factor (By similarity)
	OsJ_07913	LOC_Os02g45420	AP2 domain containing protein, expressed
	4330306	LOC_Os02g45450	dehydration-responsive element-binding protein, putative, expressed; Transcriptional activator that binds specifically to the DNA sequence 5'-[AG]CCGAC-3'. Binding to the C-repeat/DRE element mediates high salinity- and dehydration-inducible transcription (By similarity)
	LOC_Os02g45610.1	LOC_Os02g45610	conserved hypothetical protein
	4330324	LOC_Os02g45710	zinc finger, C3HC4 type domain containing protein, expressed
	LOC_Os02g45940.1	LOC_Os02g45940	Core histone H2A/H2B/H3/H4 domain containing protein, putative, expressed
	4330348	LOC_Os02g45980	ZR1 protein, putative, expressed
	4330386	LOC_Os02g46620	expressed protein
	4330404	LOC_Os02g46930	jmjC domain containing protein, expressed
	4330450	LOC_Os02g47500	nodulin, putative, expressed
	4330451	LOC_Os02g47510	9-cis-epoxycarotenoid dioxygenase 1, chloroplast precursor, putative, expressed
	4330508	LOC_Os02g48320	DNA binding protein, putative, expressed
	4330554	LOC_Os02g48900	aspartic proteinase nepenthesin-1 precursor, putative, expressed
	4330589	LOC_Os02g49440	dof zinc finger domain containing protein, putative, expressed
	LOC_Os02g49640.1	LOC_Os02g49640	expressed protein
	4330607	LOC_Os02g49670	zinc knuckle family protein, expressed
	4330642	LOC_Os02g50130	hydrolase, NUDIX family, domain containing protein, expressed
	OHK5	LOC_Os02g50480	histidine kinase, putative, expressed
	4330696	LOC_Os02g50910	expressed protein
	4330699	LOC_Os02g50940	NHL repeat-containing protein, putative, expressed
	4330713	LOC_Os02g51110	aquaporin protein, putative, expressed; Silicon transporter. Silicon is beneficial to plant growth and helps plants to overcome abiotic and biotic stresses by preventing lodging (falling over) and increasing resistance to pests and diseases, as well as other stresses
	4330753	LOC_Os02g51680	uncharacterized glycosyl hydrolase Rv2006/MT2062, putative, expressed; Removes the phosphate from trehalose 6-phosphate to produce free trehalose. Trehalose accumulation in plant may improve abiotic stress tolerance (By similarity)
	4330777	LOC_Os02g51970	phosphate-induced protein 1 conserved region domain containing protein, expressed
	4330779	LOC_Os02g52000	phosphate-induced protein 1 conserved region domain containing protein, expressed
	4330780	LOC_Os02g52010	phosphate-induced protein 1 conserved region domain containing protein, expressed
	4330781	LOC_Os02g52040	phosphate-induced protein 1 conserved region domain containing protein, expressed
	4331045	LOC_Os02g55910	monogalactosyldiacylglycerol synthase, putative, expressed; Involved in the synthesis of the major structural component of photosynthetic membranes (By similarity)
	4331074	LOC_Os02g56280	zinc finger family protein, putative, expressed
	LOC_Os02g56360.1	LOC_Os02g56360	expressed protein
	4331103	LOC_Os02g56720	cinnamoyl CoA reductase, putative, expressed
	4331105	LOC_Os02g56750	OsFBX65 - F-box domain containing protein, expressed
	4331106	LOC_Os02g56760	OsFBX66 - F-box domain containing protein
	4331107	LOC_Os02g56810	OsFBX68 - F-box domain containing protein
	4331115	LOC_Os02g56900	thioredoxin family protein, putative, expressed
	4331382	LOC_Os03g02290	kinesin motor domain containing protein, putative, expressed
	4331422	LOC_Os03g02750	OsSub25 - Putative Subtilisin homologue, expressed
	LOC_Os03g03724.1	LOC_Os03g03724	expressed protein
	4331606	LOC_Os03g05270	RING finger and CHY zinc finger domain-containing protein 1, putative, expressed
	4331656	LOC_Os03g05870	Fe-S metabolism associated domain containing protein, expressed
	4331678	LOC_Os03g06200	aminotransferase, putative, expressed
	4331704	LOC_Os03g06570	IQ calmodulin-binding motif family protein, putative, expressed
	4331710	LOC_Os03g06670	Core histone H2A/H2B/H3/H4 domain containing protein, putative, expressed; Variant histones H2A are synthesized throughout the cell cycle and are very different from classical S-phase regulated H2A. May replace conventional H2A in a subset of nucleosomes. Nucleosomes wrap and compact DNA into chromatin, limiting DNA accessibility to the cellular machineries which require DNA as a template. Histon…
	4331713	LOC_Os03g06680	plant-specific domain TIGR01615 family protein, expressed
	4331724	LOC_Os03g06850	B3 DNA binding domain containing protein, expressed
	4331729	LOC_Os03g06930	homeodomain protein, putative, expressed
	LOC_Os03g08690.1	LOC_Os03g08690	expressed protein
	4331879	LOC_Os03g08840	zinc finger protein, putative, expressed
	4331917	LOC_Os03g09250	inositol-3-phosphate synthase, putative, expressed
	4331924	LOC_Os03g09840	C2 domain containing protein, putative, expressed
	4331940	LOC_Os03g10040	OsFBX77 - F-box domain containing protein, expressed
	4331941	LOC_Os03g10050	serine acetyltransferase protein, putative, expressed
	4331983	LOC_Os03g10620	hydrolase, alpha/beta fold family domain containing protein, expressed; Involved in strigolactone signaling pathway. May function downstream of strigolactone synthesis, as a component of hormone signaling or as an enzyme that participates in the conversion of strigolactones to the bioactive form. Strigolactones are hormones that inhibit tillering and shoot branching through the MAX-dependent path…
	4331984	LOC_Os03g10640	calcium-transporting ATPase, plasma membrane-type, putative, expressed
	4332233	LOC_Os03g14140	POEI16 - Pollen Ole e I allergen and extensin family protein precursor, expressed
	4332273	LOC_Os03g14730	gibberellin receptor GID1L2, putative, expressed
	LOC_Os03g14920.1	LOC_Os03g14920	hypothetical protein
	4332355	LOC_Os03g15940	OsWLIM2 - LIM domain protein, putative actin-binding protein and transcription factor, expressed
	4332483	LOC_Os03g17810	DUF260 domain containing protein, putative, expressed
	4332778	LOC_Os03g21970	basic helix-loop-helix domain containing protein, expressed
	4332782	LOC_Os03g22010	peroxidase precursor, putative, expressed
	4332786	LOC_Os03g22050	CAMK_KIN1/SNF1/Nim1_like.16 - CAMK includes calcium/calmodulin depedent protein kinases, expressed; CIPK serine-threonine protein kinases interact with CBL proteins. Binding of a CBL protein to the regulatory NAF domain of CIPK protein lead to the activation of the kinase in a calcium- dependent manner (By similarity)
	4332795	LOC_Os03g22200	nodulin MtN3 family protein, putative, expressed; Mediates both low-affinity uptake and efflux of sugar across the plasma membrane (By similarity)
	4332889	LOC_Os03g24640	terpene synthase, putative
	4332925	LOC_Os03g25330	peroxidase precursor, putative, expressed
	4333021	LOC_Os03g27340	expressed protein
	OsJ_11170	LOC_Os03g28160	jacalin-like lectin domain containing protein, expressed
	OsJ_11258	LOC_Os03g30050	protein kinase family protein, putative
	4333193	LOC_Os03g32170	NAD dependent epimerase/dehydratase family protein, putative, expressed
	LOC_Os03g36534.1	LOC_Os03g36534	expressed protein
	4333366	LOC_Os03g39710	transporter family protein, putative, expressed
	4333432	LOC_Os03g41390	ZOS3-15 - C2H2 zinc finger protein, expressed
	OsJ_11717	LOC_Os03g41470	conserved hypothetical protein
	LOC_Os03g42870.1	LOC_Os03g42870	hypothetical protein
	4333522	LOC_Os03g43590	LSTK-1-like kinase, putative, expressed; May be involved in plant development processes
	4333615	LOC_Os03g45370	sodium/calcium exchanger protein, putative, expressed
	LOC_Os03g46030.1	LOC_Os03g46030	hypothetical protein
	4333649	LOC_Os03g46070	thaumatin, putative, expressed
	4333662	LOC_Os03g46390	ras-related protein, putative, expressed
	B1130H05.4	LOC_Os03g46780	hypothetical protein
	4333712	LOC_Os03g47280	VQ domain containing protein, putative, expressed
	4333715	LOC_Os03g47530	glycosyl transferase 8 domain containing protein, putative, expressed
	4333783	LOC_Os03g48540	expressed protein
	4334034	LOC_Os03g52680	expressed protein
	4334086	LOC_Os03g53410	protein kinase domain containing protein, expressed
	4334121	LOC_Os03g53920	kinesin motor domain containing protein, putative, expressed
	4334200	LOC_Os03g55410	peroxidase precursor, putative, expressed
	LOC_Os03g55810.1	LOC_Os03g55810	uncharacterized PE-PGRS family protein PE_PGRS46, putative, expressed
	4334246	LOC_Os03g55890	ternary complex factor MIP1, putative, expressed
	4334447	LOC_Os03g58580	nodulin, putative, expressed
	4334592	LOC_Os03g60560	ZOS3-21 - C2H2 zinc finger protein, expressed
	4334593	LOC_Os03g60570	ZOS3-22 - C2H2 zinc finger protein, expressed
	4334652	LOC_Os03g61270	OsMan04 - Endo-Beta-Mannanase, expressed
	4334653	LOC_Os03g61280	OsMan05 - Endo-Beta-Mannanase, expressed
	LOC_Os03g61780.1	LOC_Os03g61780	glucan endo-1,3-beta-glucosidase-related, putative, expressed
	4334796	LOC_Os03g63370	CRAL/TRIO domain containing protein, expressed
	4334898	LOC_Os04g01310	serine/threonine-protein kinase receptor precursor, putative, expressed
	4334973	LOC_Os04g02970	subtilisin-like protease precursor, putative, expressed
	4335032	LOC_Os04g07150	AGAP002737-PA, putative
	LOC_Os04g08640.1	LOC_Os04g08640	cadmium tolerance factor, putative, expressed
	LOC_Os04g08749.1	LOC_Os04g08749	expressed protein
	LOC_Os04g09620.1	LOC_Os04g09620	expressed protein
	4335083	LOC_Os04g09720	OsSCP22 - Putative Serine Carboxypeptidase homologue, expressed
	4335093	LOC_Os04g10010	sex determination protein tasselseed-2, putative, expressed; Involved in momilactone phytoalexins biosynthesis. Catalyzes the last step of momilactone A biosynthesis
	4335096	LOC_Os04g10160	cytochrome P450, putative, expressed; Involved in momilactone phytoalexins biosynthesis. Participates in the biosynthetic steps between 9-beta-pimara-7,15- diene and 3-beta-hydroxy-9-beta-pimara-7,15-dien-19,6-beta-olide
	4335110	LOC_Os04g10640	amidase family protein, putative
	4335136	LOC_Os04g11970	O-methyltransferase, putative, expressed
	OsJ_13900	LOC_Os04g12110	conserved hypothetical protein
	OsJ_13800	LOC_Os04g12480	pumilio-family RNA binding repeat containing protein, expressed
	LOC_Os04g18800.1	LOC_Os04g18800	conserved hypothetical protein
	4335345	LOC_Os04g20330	UDP-glucoronosyl/UDP-glucosyl transferase, putative, expressed
	4335403	LOC_Os04g22700	expressed protein
	4335415	LOC_Os04g23220	expressed protein
	4335520	LOC_Os04g27250	expressed protein
	4335556	LOC_Os04g28420	peptidyl-prolyl isomerase, putative, expressed
	4335628	LOC_Os04g31090	expressed protein
	4335630	LOC_Os04g31120	OsFBK14 - F-box domain and kelch repeat containing protein, expressed
	4335674	LOC_Os04g32030	heavy metal-associated domain containing protein, expressed
	4335732	LOC_Os04g32950	calreticulin precursor protein, putative, expressed
	4335798	LOC_Os04g33820	OsFBX132 - F-box domain containing protein, expressed
	4335836	LOC_Os04g34490	nodulin, putative, expressed
	LOC_Os04g34700.1	LOC_Os04g34700	hypothetical protein
	OsJ_14853	LOC_Os04g35210	Leucine Rich Repeat family protein, expressed
	4335876	LOC_Os04g35220	expressed protein
	4335889	LOC_Os04g35430	PHD-finger domain containing protein, expressed
	4336005	LOC_Os04g37880	expressed protein
	4336088	LOC_Os04g39100	peroxidase precursor, putative, expressed
	4336089	LOC_Os04g39110	GASR4 - Gibberellin-regulated GASA/GAST/Snakin family protein precursor, expressed
	4336143	LOC_Os04g39864	Os4bglu11 - beta-glucosidase homologue, similar to Os4Bglu12 exoglucanase/beta-glucosidase, expressed
	4336150	LOC_Os04g39980	gibberellin 20 oxidase 2, putative, expressed
	4336263	LOC_Os04g41620	CHIT2 - Chitinase family protein precursor, expressed; Hydrolyzes chitin and may function in reproductive organs during embryogenesis and seed maturation
	4336284	LOC_Os04g41970	endoglucanase, putative, expressed
	OsJ_15410	LOC_Os04g42940	expressed protein
	4336402	LOC_Os04g43650	L-allo-threonine aldolase, putative, expressed
	4336456	LOC_Os04g44500	GEM, putative, expressed
	4336457	LOC_Os04g44510	GEM, putative, expressed
	4336574	LOC_Os04g46280	hydrolase, NUDIX family, domain containing protein, expressed
	4336721	LOC_Os04g48350	dehydration-responsive element-binding protein, putative, expressed; Transcriptional activator that binds specifically to the DNA sequence 5'-[AG]CCGAC-3'. Binding to the C-repeat/DRE element mediates high salinity- and dehydration-inducible transcription (By similarity)
	4336765	LOC_Os04g49210	naringenin,2-oxoglutarate 3-dioxygenase, putative, expressed
	OsJ_15951	LOC_Os04g49920	sensitivity to red light reduced protein 1, putative
	4336877	LOC_Os04g51172	Disease resistance/zinc finger/chromosome condensation-like region protein, putative, expressed
	LOC_Os04g51454.1	LOC_Os04g51454	expressed protein
	4336959	LOC_Os04g52210	terpene synthase, putative, expressed
	4336966	LOC_Os04g52260	LTPL124 - Protease inhibitor/seed storage/LTP family protein precursor, expressed
	OsJ_16181	LOC_Os04g52740	expressed protein
	4337016	LOC_Os04g52780	leucine-rich repeat receptor protein kinase EXS precursor, putative, expressed
	H0114G12.9	LOC_Os04g52880	expressed protein
	4337048	LOC_Os04g53210	hydroxyacid oxidase 1, putative, expressed; Photorespiratory enzyme that can exert a strong regulation over photosynthesis, possibly through a feed-back inhibition on Rubisco activase. Not required for oxalate accumulation (By similarity)
	4337097	LOC_Os04g53810	leucoanthocyanidin reductase, putative, expressed
	4337128	LOC_Os04g54220	expressed protein
	4337241	LOC_Os04g55930	expressed protein
	4337309	LOC_Os04g56850	auxin response factor, putative, expressed; Auxin response factors (ARFs) are transcriptional factors that binds specifically to the DNA sequence 5'-TGTCTC-3' found in the auxin-responsive promoter elements (AuxREs)
	LOC_Os04g57130.1	LOC_Os04g57130	dirigent-like protein pDIR17, putative, expressed
	4337432	LOC_Os04g58480	EF hand family protein, putative, expressed
	4337529	LOC_Os05g01140	methyltransferase, putative, expressed
	4337596	LOC_Os05g02070	expressed protein
	OsJ_16991	LOC_Os05g03810	trehalose phosphatase, putative
	4337759	LOC_Os05g04870	oxidoreductase, short chain dehydrogenase/reductase family protein, putative, expressed; May act as a short alcohol-polyol-sugar dehydrogenase possibly related to carbohydrate metabolism and the acquisition of desiccation tolerance. May also be involved in signal transduction (By similarity)
	4337765	LOC_Os05g04960	phosphoglycerate mutase, putative, expressed
	4337769	LOC_Os05g05060	expressed protein
	4337772	LOC_Os05g05100	expressed protein
	OsJ_17105	LOC_Os05g05390	expressed protein
	4337839	LOC_Os05g06140	lipase, putative, expressed
	OsJ_17265	LOC_Os05g07560	expressed protein
	4337952	LOC_Os05g08090	expressed protein
	4337962	LOC_Os05g08420	expressed protein
	4338024	LOC_Os05g10310	acid phosphatase, putative, expressed
	OsJ_17413	LOC_Os05g10370	acid phosphatase, putative, expressed
	4338037	LOC_Os05g10670	zinc finger CCCH type family protein, putative, expressed
	OsJ_17462	LOC_Os05g11010	harpin-induced protein 1 domain containing protein, expressed
	OsJ_17473	LOC_Os05g11210	lachrymatory factor synthase, putative, expressed
	OsJ_14327	LOC_Os05g11260	expressed protein
	4338097	LOC_Os05g12040	cytochrome P450 51, putative, expressed
	4338137	LOC_Os05g13620	RNA recognition motif containing protein, putative, expressed
	4338179	LOC_Os05g14750	AGC_PVPK_like_kin82y.12 - ACG kinases include homologs to PKA, PKG and PKC, expressed
	4338267	LOC_Os05g19030	expressed protein
	OsJ_17940	LOC_Os05g23240	CAX-interacting protein 4, putative
	4338384	LOC_Os05g24900	expressed protein
	4338509	LOC_Os05g28520	MRH1, putative, expressed
	4338548	LOC_Os05g30010	WD domain, G-beta repeat domain containing protein, expressed
	4338570	LOC_Os05g30500	expressed protein
	4338615	LOC_Os05g31230	N-acetyltransferase ESCO1, putative, expressed
	4338714	LOC_Os05g33080	serine/threonine-protein kinase, putative, expressed
	4338739	LOC_Os05g33400	basic 7S globulin precursor, putative, expressed
	4338740	LOC_Os05g33430	xyloglucanase inhibitor, putative, expressed
	4338800	LOC_Os05g34310	no apical meristem protein, putative, expressed
	4338832	LOC_Os05g34830	No apical meristem protein, putative, expressed
	LOC_Os05g37000.1	LOC_Os05g37000	hypothetical protein
	4338926	LOC_Os05g37080	No apical meristem protein, putative, expressed
	4339041	LOC_Os05g38940	hypothetical protein
	4339043	LOC_Os05g38960	expressed protein
	4339108	LOC_Os05g40010	LTPL17 - Protease inhibitor/seed storage/LTP family protein precursor, expressed
	4339149	LOC_Os05g40920	expressed protein
	4339174	LOC_Os05g41230	BRASSINOSTEROID INSENSITIVE 1-associated receptor kinase 1 precursor, putative, expressed
	4339197	LOC_Os05g41550	expressed protein
	OsCLE508	LOC_Os05g43660	expressed protein
	ARF14	LOC_Os05g43920	auxin response factor 14, putative, expressed; Auxin response factors (ARFs) are transcriptional factors that binds specifically to the DNA sequence 5'-TGTCTC-3' found in the auxin-responsive promoter elements (AuxREs)
	4339323	LOC_Os05g44060	expressed protein
	4339341	LOC_Os05g44320	WD domain, G-beta repeat domain containing protein, expressed
	4339497	LOC_Os05g46760	STE_MEKK_ste11_MAP3K.19 - STE kinases include homologs to sterile 7, sterile 11 and sterile 20 from yeast, expressed
	4339543	LOC_Os05g47950	UDP-glucoronosyl and UDP-glucosyl transferase domain containing protein, expressed
	4339548	LOC_Os05g48010	MYB family transcription factor, putative, expressed
	4339551	LOC_Os05g48040	MATE efflux family protein, putative, expressed
	4339575	LOC_Os05g48340	proteasome-related, putative, expressed
	4339585	LOC_Os05g48510	phenylalanyl-tRNA synthetase beta chain, putative, expressed
	4339738	LOC_Os05g50600	OsSCP31 - Putative Serine Carboxypeptidase homologue, expressed
	LOC_Os05g50680.1	LOC_Os05g50680	expressed protein
	LOC_Os05g51050.1	LOC_Os05g51050	acyl-protein thioesterase, putative, expressed
	4339770	LOC_Os05g51060	DNA ligase, putative, expressed
	4339778	LOC_Os05g51150	RNA polymerase sigma factor, putative, expressed
	4339789	LOC_Os05g51380	expressed protein
	4339808	LOC_Os05g51630	early-responsive to dehydration protein-related, putative, expressed
	LOC_Os06g01050.1	LOC_Os06g01050	hypothetical protein
	4339974	LOC_Os06g03670	dehydration-responsive element-binding protein, putative, expressed; Transcriptional activator that binds specifically to the DNA sequence 5'-[AG]CCGAC-3'. Binding to the C-repeat/DRE element mediates high salinity- and dehydration-inducible transcription (By similarity)
	4340023	LOC_Os06g04240	expressed protein
	OsJ_20024	LOC_Os06g04310	hypothetical protein
	OsJ_20187	LOC_Os06g06290	GDSL-like lipase/acylhydrolase, putative, expressed
	4340226	LOC_Os06g06860	MLA1, putative, expressed
	4340358	LOC_Os06g09090	glutamate receptor 2.8 precursor, putative, expressed
	OsJ_20408	LOC_Os06g09120	glutamate receptor 2.8 precursor, putative, expressed
	4340424	LOC_Os06g10170	flavin-containing monooxygenase family protein, putative, expressed
	4340489	LOC_Os06g11290	12-oxophytodienoate reductase, putative, expressed; Probably involved in the biosynthesis or metabolism of oxylipin signaling molecules. In vitro, reduces cis(-)-12- oxophytodienoic acid (cis(-)-OPDA) and to cis(-)-OPC-8:0
	4340572	LOC_Os06g12530	CS domain containing protein, putative, expressed
	LOC_Os06g12539.1	LOC_Os06g12539	hypothetical protein
	4340670	LOC_Os06g14420	hydrolase, NUDIX family, domain containing protein, expressed
	4340842	LOC_Os06g20090	NUP155, putative, expressed
	4340939	LOC_Os06g22870	OsIAA21 - Auxin-responsive Aux/IAA gene family member, expressed; Aux/IAA proteins are short-lived transcriptional factors that function as repressors of early auxin response genes at low auxin concentrations (By similarity)
	4340956	LOC_Os06g23420	exostosin family domain containing protein, expressed
	4340993	LOC_Os06g24990	xylanase inhibitor protein 1 precursor, putative, expressed
	LOC_Os06g25010.1	LOC_Os06g25010	glycosyl hydrolase, putative, expressed
	4341087	LOC_Os06g29730	RALFL28 - Rapid ALkalinization Factor RALF family protein precursor, expressed
	LOC_Os06g32240.1	LOC_Os06g32240	THION9 - Plant thionin family protein precursor, expressed
	4341162	LOC_Os06g32720	zinc finger C-x8-C-x5-C-x3-H type family protein, expressed
	OsJ_21506	LOC_Os06g32730	eukaryotic initiation factor iso-4F subunit p82-34, putative, expressed
	LOC_Os06g34970.1	LOC_Os06g34970	conserved hypothetical protein
	4341247	LOC_Os06g35480	peroxidase precursor, putative, expressed
	4341249	LOC_Os06g35520	peroxidase precursor, putative, expressed
	4341263	LOC_Os06g35770	expressed protein
	4341345	LOC_Os06g37330	cytochrome P450, putative, expressed
	4341358	LOC_Os06g37560	beta-galactosidase precursor, putative, expressed
	4341406	LOC_Os06g38960	expressed protein
	4341509	LOC_Os06g40818	aspartic proteinase, putative, expressed
	P0417G12.2	LOC_Os06g40970	conserved hypothetical protein
	4341596	LOC_Os06g42800	STRUBBELIG-RECEPTOR FAMILY 8 precursor, putative, expressed
	LOC_Os06g42824.1	LOC_Os06g42824	expressed protein
	4341702	LOC_Os06g44300	WAX2, putative, expressed
	4341769	LOC_Os06g45360	peptidase, M24 family protein, putative, expressed
	LOC_Os06g47440.1	LOC_Os06g47440	conserved hypothetical protein
	4341907	LOC_Os06g47620	peptidase, putative, expressed; Hydrolyzes certain amino acid conjugates of the plant growth regulator indole-3-acetic acid (IAA) (By similarity)
	4341908	LOC_Os06g47640	OsCML29 - Calmodulin-related calcium sensor protein, expressed; Potential calcium sensor (By similarity)
	OsJ_22469	LOC_Os06g47850	zinc finger family protein, putative, expressed
	4341937	LOC_Os06g48050	expressed protein
	LOC_Os06g48350.1	LOC_Os06g48350	CPuORF14 - conserved peptide uORF-containing transcript, expressed
	P0545E05.8	LOC_Os06g48355	expressed protein
	4342082	LOC_Os06g50370	zinc finger, C3HC4 type, domain containing protein, expressed
	LOC_Os06g50450.1	LOC_Os06g50450	conserved hypothetical protein
	4342171	LOC_Os07g01150	fatty acid hydroxylase, putative, expressed
	4342253	LOC_Os07g02460	expressed protein
	LOC_Os07g04270.1	LOC_Os07g04270	hypothetical protein
	LOC_Os07g04310.1	LOC_Os07g04310	hypothetical protein
	4342527	LOC_Os07g07820	expressed protein
	4342534	LOC_Os07g07930	LTPL78 - Protease inhibitor/seed storage/LTP family protein precursor, expressed
	4342552	LOC_Os07g08160	early light-induced protein, chloroplast precursor, putative, expressed
	LOC_Os07g10220.1	LOC_Os07g10220	anthocyanidin 3-O-glucosyltransferase, putative
	OsJ_23475	LOC_Os07g10230	glucosyltransferase, putative, expressed
	4342703	LOC_Os07g10840	uncharacterized glycosyltransferase, putative, expressed
	4342796	LOC_Os07g13370	expressed protein
	LOC_Os07g15959.1	LOC_Os07g15959	expressed protein
	4342967	LOC_Os07g20100	expressed protein
	LOC_Os07g22460.1	LOC_Os07g22460	hypothetical protein
	4343097	LOC_Os07g26100	expressed protein
	LOC_Os07g27630.1	LOC_Os07g27630	hypothetical protein
	OsJ_24184	LOC_Os07g28614	expressed protein
	4343204	LOC_Os07g28920	expressed protein
	4343236	LOC_Os07g29820	NBS-LRR disease resistance protein, putative, expressed
	4343433	LOC_Os07g34280	CXE carboxylesterase, putative, expressed
	4343443	LOC_Os07g34570	FAD dependent oxidoreductase domain containing protein, expressed
	4343454	LOC_Os07g34720	harpin-induced protein 1 domain containing protein, expressed
	OsJ_24747	LOC_Os07g37610	B3 DNA binding domain containing protein, putative, expressed
	4343768	LOC_Os07g40000	DUF260 domain containing protein, putative, expressed
	4343779	LOC_Os07g40220	expressed protein
	OsJ_25047	LOC_Os07g41400	EGG APPARATUS-1, putative, expressed
	LOC_Os07g42354.1	LOC_Os07g42354	PPR repeat domain containing protein, putative, expressed
	LOC_Os07g42580.1	LOC_Os07g42580	hypothetical protein
	4344047	LOC_Os07g44450	dirigent, putative, expressed
	LOC_Os07g44770.1	LOC_Os07g44770	expressed protein
	4344074	LOC_Os07g44780	GDSL-like lipase/acylhydrolase, putative, expressed
	4344081	LOC_Os07g44890	gibberellin receptor GID1L2, putative, expressed
	LOC_Os07g46060.1	LOC_Os07g46060	expressed protein
	4344170	LOC_Os07g46540	condensin complex subunit 1, putative, expressed; Regulatory subunit of the condensin complex, a complex required for conversion of interphase chromatin into mitotic-like condense chromosomes. The condensin complex probably introduces positive supercoils into relaxed DNA in the presence of type I topoisomerases and converts nicked DNA into positive knotted forms in the presence of type II topoiso…
	4344196	LOC_Os07g46830	sex determination protein tasselseed-2, putative, expressed
	4344199	LOC_Os07g46852	sex determination protein tasselseed-2, putative, expressed
	4344217	LOC_Os07g47100	transporter, monovalent cation:proton antiporter-2 family, putative, expressed
	4344240	LOC_Os07g47400	SRC2 protein, putative, expressed
	4344254	LOC_Os07g47590	expressed protein
	4344298	LOC_Os07g48280	expressed protein
	4344455	LOC_Os08g01590	expressed protein
	4344463	LOC_Os08g01670	invertase/pectin methylesterase inhibitor family protein, putative, expressed
	4344551	LOC_Os08g02900	expressed protein
	LOC_Os08g02904.1	LOC_Os08g02904	expressed protein
	4344636	LOC_Os08g04540	decarboxylase, putative, expressed
	4344750	LOC_Os08g07010	ABC-2 type transporter domain containing protein, expressed
	4344871	LOC_Os08g09610	expressed protein
	OsJ_26380	LOC_Os08g10130	expressed protein
	4345009	LOC_Os08g13690	60S ribosomal protein L7, putative, expressed
	4345022	LOC_Os08g13980	glycosyl hydrolases family 16, putative, expressed
	4345115	LOC_Os08g16359	expressed protein
	4345156	LOC_Os08g17500	cinnamoyl-CoA reductase, putative, expressed
	OsJ_26754	LOC_Os08g19110	conserved hypothetical protein
	4345192	LOC_Os08g19670	expressed protein
	4345205	LOC_Os08g20130	flavonol sulfotransferase, putative, expressed
	LOC_Os08g21879.1	LOC_Os08g21879	expressed protein
	LOC_Os08g22604.1	LOC_Os08g22604	hypothetical protein
	OsJ_26944	LOC_Os08g24880	EDM2, putative
	LOC_Os08g29610.1	LOC_Os08g29610	hypothetical protein
	4345522	LOC_Os08g31228	ribosomal protein L27, putative, expressed
	LOC_Os08g31910.1	LOC_Os08g31910	expressed protein
	4345574	LOC_Os08g32060	spotted leaf 11, putative, expressed
	4345613	LOC_Os08g32970	annexin, putative, expressed
	4345657	LOC_Os08g33720	lactate/malate dehydrogenase, putative, expressed
	4345721	LOC_Os08g34879	expressed protein
	4345728	LOC_Os08g35000	ARID/BRIGHT DNA-binding domain containing protein, expressed
	4345729	LOC_Os08g35010	ARID/BRIGHT DNA-binding domain containing protein
	4345736	LOC_Os08g35110	OsSAUR33 - Auxin-responsive SAUR gene family member, expressed
	4345744	LOC_Os08g35305	expressed protein
	LOC_Os08g35580.1	LOC_Os08g35580	expressed protein
	4345768	LOC_Os08g35930	OsFBL50 - F-box domain and LRR containing protein, expressed
	LOC_Os08g36600.1	LOC_Os08g36600	hypothetical protein
	4345862	LOC_Os08g37690	expressed protein
	4324498	LOC_Os08g38300	Core histone H2A/H2B/H3/H4 domain containing protein, putative, expressed; Core component of nucleosome. Nucleosomes wrap and compact DNA into chromatin, limiting DNA accessibility to the cellular machineries which require DNA as a template. Histones thereby play a central role in transcription regulation, DNA repair, DNA replication and chromosomal stability. DNA accessibility is regulated via a…
	4345952	LOC_Os08g39150	expressed protein
	4346052	LOC_Os08g40690	glycosyl hydrolase, putative, expressed
	4346090	LOC_Os08g41390	peptidyl-prolyl isomerase, putative, expressed
	LOC_Os08g41590.1	LOC_Os08g41590	peptide transporter PTR2, putative, expressed
	4346234	LOC_Os08g43390	cytochrome P450, putative, expressed
	4346321	LOC_Os08g44590	gibberellin 20 oxidase 2, putative, expressed
	OsJ_28378	LOC_Os09g02410	S-domain receptor-like protein kinase, putative
	OsJ_28379	LOC_Os09g02420	hypothetical protein
	4346444	LOC_Os09g04300	expressed protein
	LOC_Os09g04384.1	LOC_Os09g04384	expressed protein
	4346477	LOC_Os09g06570	expressed protein
	LOC_Os09g07154.1	LOC_Os09g07154	hypothetical protein
	OsJ_28554	LOC_Os09g08100	cysteine proteinase inhibitor precursor, putative, expressed; Specific inhibitor of cysteine proteinases. Probably involved in the regulation of endogenous processes and in defense against pests and pathogens (By similarity)
	OsJ_26681	LOC_Os09g08520	hypothetical protein
	OsJ_28584	LOC_Os09g08700	hypothetical protein
	4346577	LOC_Os09g09790	Fe-S metabolism associated domain containing protein, expressed
	4346606	LOC_Os09g10770	OsTOP6B - Topoisomerase 6 subunit B, expressed
	4346607	LOC_Os09g10780	expressed protein
	LOC_Os09g13570.1	LOC_Os09g13570	CPuORF2 - conserved peptide uORF-containing transcript, expressed
	4346696	LOC_Os09g14610	DCL2, putative, expressed
	4346699	LOC_Os09g14670	phosphoenolpyruvate carboxylase, putative, expressed
	4346755	LOC_Os09g16030	cytokinin-O-glucosyltransferase 1, putative, expressed
	4346765	LOC_Os09g16330	pleiotropic drug resistance protein, putative, expressed
	4346768	LOC_Os09g16510	OsWRKY74 - Superfamily of TFs having WRKY and zinc finger domains, expressed
	4346800	LOC_Os09g17630	receptor-like protein kinase 2, putative, expressed
	OsJ_29049	LOC_Os09g19350	expressed protein
	4346854	LOC_Os09g19790	puromycin-sensitive aminopeptidase, putative, expressed
	OsJ_29086	LOC_Os09g20000	heavy metal-associated domain containing protein, expressed
	4346875	LOC_Os09g20090	L-ascorbate oxidase precursor, putative, expressed
	OsJ_29113	LOC_Os09g20390	uncharacterized glycosyl hydrolase Rv2006/MT2062, putative, expressed; Removes the phosphate from trehalose 6-phosphate to produce free trehalose. Trehalose accumulation in plant may improve abiotic stress tolerance (By similarity)
	4346889	LOC_Os09g20430	SCO1 protein homolog, mitochondrial precursor, putative, expressed
	4346948	LOC_Os09g21740	armadillo/beta-catenin repeat family protein, putative, expressed
	4346968	LOC_Os09g23084	endoglucanase, putative, expressed
	4346972	LOC_Os09g23160	annexin, putative, expressed
	OsJ_29356	LOC_Os09g24820	ZF-HD protein dimerisation region containing protein, expressed
	4347086	LOC_Os09g25330	BTBN19 - Bric-a-Brac, Tramtrack, Broad Complex BTB domain with non-phototropic hypocotyl 3 NPH3 domain, expressed
	4347092	LOC_Os09g25460	transferase family protein, putative, expressed
	4347111	LOC_Os09g25760	tetraspanin family protein, putative, expressed
	LOC_Os09g26050.1	LOC_Os09g26050	ZOS9-09 - C2H2 zinc finger protein, expressed
	4347147	LOC_Os09g26540	expressed protein
	4347148	LOC_Os09g26550	protease Do-like 14, putative, expressed
	LOC_Os09g26890.1	LOC_Os09g26890	expressed protein
	4347179	LOC_Os09g27010	tyrosine protein kinase domain containing protein, putative, expressed
	OsJ_29548	LOC_Os09g27220	ATBRXL3/BRX-LIKE3, putative, expressed
	LOC_Os09g27230.1	LOC_Os09g27230	brevis radix, putative, expressed
	4347223	LOC_Os09g27734	expressed protein
	4347225	LOC_Os09g27820	1-aminocyclopropane-1-carboxylate oxidase protein, putative, expressed
	4347230	LOC_Os09g27890	lysM domain-containing GPI-anchored protein precursor, putative, expressed
	4347266	LOC_Os09g28440	AP2 domain containing protein, expressed
	OsJ_29638	LOC_Os09g28500	EF hand family protein, putative, expressed
	4347275	LOC_Os09g28510	EF hand family protein, putative, expressed
	OsJ_29694	LOC_Os09g29310	zinc finger, C3HC4 type domain containing protein, expressed
	4347333	LOC_Os09g29460	homeobox associated leucine zipper, putative, expressed; Probable transcription activator that binds to the DNA sequence 5'-CAAT[AT]ATTG-3'. May be involved in the regulation of gibberellin signaling
	LOC_Os09g29690.1	LOC_Os09g29690	beta-expansin precursor, putative, expressed
	4347346	LOC_Os09g29710	beta-expansin precursor, putative, expressed
	P0556A05.8	LOC_Os09g29960	dof zinc finger domain containing protein, putative, expressed
	LOC_Os09g30498.1	LOC_Os09g30498	hypothetical protein
	LOC_Os09g31442.1	LOC_Os09g31442	hypothetical protein
	4347446	LOC_Os09g32010	ternary complex factor MIP1, putative, expressed
	4347524	LOC_Os09g32984	auxin responsive protein, putative
	LOC_Os09g33470.1	LOC_Os09g33470	mitochondrial carrier protein, putative, expressed
	4347611	LOC_Os09g34920	glycosyl hydrolase family 29, putative, expressed
	4347618	LOC_Os09g35010	dehydration-responsive element-binding protein, putative, expressed; Transcriptional activator that binds specifically to the DNA sequence 5'-[AG]CCGAC-3'. Binding to the C-repeat/DRE element mediates high salinity- and dehydration-inducible transcription. Confers resistance to high salt, cold and drought stress
	4347661	LOC_Os09g36080	cytochrome P450, putative, expressed
	4347674	LOC_Os09g36220	response regulator receiver domain containing protein, expressed; Controls photoperiodic flowering response. Seems to be one of the component of the circadian clock. Expression of several members of the ARR-like family is controlled by circadian rhythm. The particular coordinated sequential expression of PRR73, PRR37, PRR95, PRR59 and PPR1 result to circadian waves that may be at the basis of the…
	4347683	LOC_Os09g36300	OsLonP4 - Putative Lon protease homologue, expressed; ATP-dependent serine protease that mediates the selective degradation of misfolded and unassembled polypeptides in the peroxisomal matrix. Necessary for type 2 peroxisome targeting signal (PTS2)-containing protein processing and facilitates peroxisome matrix protein import (By similarity)
	LOC_Os09g36960.1	LOC_Os09g36960	conserved hypothetical protein
	4347763	LOC_Os09g37470	OsSAUR52 - Auxin-responsive SAUR gene family member, expressed
	LOC_Os09g39280.1	LOC_Os09g39280	expressed protein
	4347891	LOC_Os09g39440	inosine-uridine preferring nucleoside hydrolase family protein, putative, expressed; Involved in pyrimidine breakdown (By similarity)
	4347924	LOC_Os09g39910	ABC transporter, ATP-binding protein, putative, expressed
	4347932	LOC_Os09g40000	AGAP005770-PA, putative, expressed
	4347988	LOC_Os10g02720	OsWAK99 - OsWAK receptor-like protein kinase, expressed
	4347994	LOC_Os10g02880	O-methyltransferase, putative, expressed
	LOC_Os10g04280.1	LOC_Os10g04280	DNA-directed RNA polymerase II subunit RPB1, putative
	LOC_Os10g08018.1	LOC_Os10g08018	expressed protein
	LOC_Os10g12090.1	LOC_Os10g12090	conserved hypothetical protein
	4348481	LOC_Os10g22730	expressed protein
	4348505	LOC_Os10g23900	decarboxylase, putative
	LOC_Os10g24800.1	LOC_Os10g24800	hypothetical protein
	4348534	LOC_Os10g25300	expressed protein
	4348614	LOC_Os10g27330	glycerol-3-phosphate acyltransferase, putative, expressed
	4348697	LOC_Os10g29620	tyrosine protein kinase domain containing protein, putative, expressed
	4348700	LOC_Os10g29670	expressed protein
	4348717	LOC_Os10g30310	zinc finger, C3HC4 type domain containing protein
	4348741	LOC_Os10g30790	inorganic phosphate transporter, putative, expressed; High-affinity transporter for external inorganic phosphate (By similarity)
	OsJ_31687	LOC_Os10g30820	conserved hypothetical protein
	OsJ_31707	LOC_Os10g30970	expressed protein
	LOC_Os10g32800.1	LOC_Os10g32800	hypothetical protein
	OsJ_31868	LOC_Os10g33420	non-lysosomal glucosylceramidase, putative, expressed; Non-lysosomal glucosylceramidase that catalyzes the conversion of glucosylceramide to free glucose and ceramide (By similarity)
	4348919	LOC_Os10g33960	START domain containing protein, expressed; Probable transcription factor (By similarity)
	4348958	LOC_Os10g34680	vacuolar protein sorting-associated protein 52, putative, expressed
	LOC_Os10g35160.1	LOC_Os10g35160	expressed protein
	4349031	LOC_Os10g35680	acetyltransferase, GNAT family, putative, expressed
	4349102	LOC_Os10g36924	aquaporin protein, putative, expressed; Aquaporins facilitate the transport of water and small neutral solutes across cell membranes (By similarity)
	OsJ_32149	LOC_Os10g37034	cytochrome P450, putative
	4349142	LOC_Os10g37670	actin-depolymerizing factor, putative, expressed; Actin-depolymerizing protein. Severs actin filaments (F- actin) and binds to actin monomers (By similarity)
	4349196	LOC_Os10g38610	glutathione S-transferase, putative, expressed
	4349333	LOC_Os10g40550	CPuORF23 - conserved peptide uORF-containing transcript, expressed; Removes the phosphate from trehalose 6-phosphate to produce free trehalose. Trehalose accumulation in plant may improve abiotic stress tolerance
	OsJ_32406	LOC_Os10g40555	expressed protein
	4349337	LOC_Os10g40580	expressed protein
	OsJ_32424	LOC_Os10g40770	hypothetical protein
	4349405	LOC_Os10g41430	cyclin, putative, expressed
	LOC_Os10g42020.1	LOC_Os10g42020	RALFL29 - Rapid ALkalinization Factor RALF family protein precursor, expressed
	LOC_Os11g01200.1	LOC_Os11g01200	senescence-induced receptor-like serine/threonine-protein kinase precursor, putative, expressed
	4349541	LOC_Os11g01280	expressed protein
	OsJ_32717	LOC_Os11g02379	LTPL6 - Protease inhibitor/seed storage/LTP family protein precursor, expressed
	OsJ_32781	LOC_Os11g03230	nucleoside-triphosphatase, putative, expressed
	4349716	LOC_Os11g04190	auxin efflux carrier component, putative, expressed; May act as a component of the auxin efflux carrier (By similarity)
	4349769	LOC_Os11g05050	stem-specific protein TSJT1, putative, expressed
	OsJ_32963	LOC_Os11g05060	hypothetical protein
	LOC_Os11g05680.1	LOC_Os11g05680	hypothetical protein
	4349831	LOC_Os11g05930	response regulator receiver domain containing protein, expressed
	4349881	LOC_Os11g06770	ethylene-responsive transcription factor ERF110, putative, expressed
	4349895	LOC_Os11g06934	expressed protein
	4349986	LOC_Os11g08950	protein kinase family protein, putative, expressed
	OsJ_01370	LOC_Os11g09710	expressed protein
	LOC_Os11g10570.1	LOC_Os11g10570	NBS-LRR disease resistance protein, putative
	4350074	LOC_Os11g10850	dirigent, putative
	4350125	LOC_Os11g12050	NBS-LRR type disease resistance protein, putative, expressed
	LOC_Os11g12350.1	LOC_Os11g12350	disease resistance protein, putative, expressed
	OsJ_33447	LOC_Os11g12420	serpin domain containing protein, putative, expressed; Probable serine protease inhibitor (By similarity)
	OsJ_33488	LOC_Os11g13680	expressed protein
	4350190	LOC_Os11g14140	OsFBK25 - F-box domain and kelch repeat containing protein, expressed
	LOC_Os11g19640.1	LOC_Os11g19640	retrotransposon protein, putative, Ty3-gypsy subclass
	LOC_Os11g21930.1	LOC_Os11g21930	hypothetical protein
	LOC_Os11g22396.1	LOC_Os11g22396	expressed protein
	4350389	LOC_Os11g24170	CC-NBS-LRR protein, putative
	LOC_Os11g25080.1	LOC_Os11g25080	hypothetical protein
	4350416	LOC_Os11g25160	tropinone reductase 2, putative, expressed
	OsJ_13735	LOC_Os11g25980	phospholipid-transporting ATPase 2, putative, expressed
	LOC_Os11g26350.1	LOC_Os11g26350	hypothetical protein
	4350452	LOC_Os11g26760	dehydrin, putative, expressed
	4350473	LOC_Os11g27329	OsSCP62 - Putative Serine Carboxypeptidase homologue, expressed
	4350507	LOC_Os11g28940	expressed protein
	OsJ_33914	LOC_Os11g29500	expressed protein
	4350564	LOC_Os11g30810	sulfotransferase domain containing protein, expressed
	4350567	LOC_Os11g30910	sulfotransferase domain containing protein, expressed
	4350579	LOC_Os11g31450	expressed protein
	LOC_Os11g31550.1	LOC_Os11g31550	BRASSINOSTEROID INSENSITIVE 1-associated receptor kinase 1 precursor, putative, expressed
	4350662	LOC_Os11g33270	glycosyl hydrolases family 16, putative, expressed
	OsJ_34169	LOC_Os11g34080	expressed protein
	4350700	LOC_Os11g34650	hypothetical protein
	4350729	LOC_Os11g35410	expressed protein
	4350739	LOC_Os11g35870	RWD domain containing protein, expressed
	4350749	LOC_Os11g36160	receptor-like protein kinase 2 precursor, putative, expressed
	4350782	LOC_Os11g37080	h/ACA ribonucleoprotein complex subunit 1-like protein 1, putative, expressed
	LOC_Os11g37110.1	LOC_Os11g37110	conserved hypothetical protein
	4350822	LOC_Os11g37960	WIP4 - Wound-induced protein precursor, expressed
	OsJ_34441	LOC_Os11g38650	UDP-glucoronosyl/UDP-glucosyl transferase, putative, expressed
	LOC_Os11g39430.1	LOC_Os11g39430	expressed protein
	OsJ_34612	LOC_Os11g39770	hypothetical protein
	OsJ_34613	LOC_Os11g39780	expressed protein
	4350910	LOC_Os11g39920	expressed protein
	OsJ_34641	LOC_Os11g40230	expressed protein
	OsJ_34652	LOC_Os11g40400	protein kinase, putative, expressed
	OsJ_34520	LOC_Os11g41210	disease resistance protein RPM1, putative, expressed
	4350998	LOC_Os11g42070	Leucine Rich Repeat family protein, expressed
	LOC_Os11g44260.1	LOC_Os11g44260	conserved hypothetical protein
	4351102	LOC_Os11g44940	seed maturation protein PM27, putative, expressed
	4351103	LOC_Os11g44950	glycosyl hydrolase family 3 protein, putative, expressed
	OsJ_34786	LOC_Os11g45790	NB-ARC domain containing protein, expressed
	4351135	LOC_Os11g45809	expressed protein
	4351147	LOC_Os11g46000	von Willebrand factor type A domain containing protein, putative, expressed
	4351300	LOC_Os12g02080	peroxidase precursor, putative, expressed
	4351328	LOC_Os12g02450	OsWRKY64 - Superfamily of TFs having WRKY and zinc finger domains
	4351432	LOC_Os12g04000	auxin efflux carrier component, putative, expressed
	LOC_Os12g04340.1	LOC_Os12g04340	sulfotransferase domain containing protein, expressed
	4351514	LOC_Os12g05440	cytochrome P450, putative, expressed
	OsJ_35304	LOC_Os12g06340	BEL1-like homeodomain transcription factor, putative, expressed
	4351627	LOC_Os12g07300	N-acetyltransferase 10, putative, expressed
	4351686	LOC_Os12g08280	inositol-1-monophosphatase, putative, expressed; Converts adenosine 3'-phosphate 5'-phosphosulfate (PAPS) to adenosine 5'-phosphosulfate (APS) and 3'(2')-phosphoadenosine 5'- phosphate (PAP) to AMP. Regulates the flux of sulfur in the sulfur-activation pathway by converting PAPS to APS (By similarity)
	4351734	LOC_Os12g09739	pollen signalling protein with adenylyl cyclase activity, putative, expressed
	4351742	LOC_Os12g10220	expressed protein
	LOC_Os12g11990.1	LOC_Os12g11990	expressed protein
	4351878	LOC_Os12g14110	expressed protein
	LOC_Os12g14220.1	LOC_Os12g14220	expressed protein
	OsJ_35833	LOC_Os12g20280	hypothetical protein
	LOC_Os12g24659.1	LOC_Os12g24659	hypothetical protein
	LOC_Os12g25350.1	LOC_Os12g25350	hypothetical protein
	4352190	LOC_Os12g28015	expressed protein
	4352198	LOC_Os12g28590	ATPase 2, putative, expressed
	4352307	LOC_Os12g32360	expressed protein
	4352309	LOC_Os12g32390	expressed protein
	LOC_Os12g32400.1	LOC_Os12g32400	helix-loop-helix DNA-binding domain containing protein
	OsJ_36254	LOC_Os12g32610	expressed protein
	4352339	LOC_Os12g32986	heat shock protein, putative, expressed
	4352469	LOC_Os12g36610	patatin, putative, expressed
	LOC_Os12g38130.1	LOC_Os12g38130	conserved hypothetical protein
	4352573	LOC_Os12g38180	heat shock cognate 70 kDa protein 2, putative, expressed
	4352612	LOC_Os12g38750	nucleotide pyrophosphatase/phosphodiesterase, putative, expressed
	OsJ_36705	LOC_Os12g39980	kinesin motor domain containing protein, putative, expressed
	4352781	LOC_Os12g41930	SRP40, C-terminal domain containing protein, expressed
	4352794	LOC_Os12g42140	G-patch domain containing protein, putative, expressed; May be involved in pre-mRNA splicing (By similarity)
	4352796	LOC_Os12g42160	kinesin motor domain containing protein, putative, expressed
Leaf (green)	OsJ_00014	LOC_Os01g01160	heat shock protein DnaJ, putative, expressed
	LIR1	LOC_Os01g01340	light-induced protein 1-like, putative, expressed
	4326146	LOC_Os01g02130	expressed protein
	OsJ_00186	LOC_Os01g03180	retrotransposon protein, putative, unclassified, expressed
	OsJ_00214	LOC_Os01g03549	multi-copper oxidase type I family protein, putative, expressed
	4325976	LOC_Os01g03950	glycosyl hydrolase, family 31, putative, expressed
	4325456	LOC_Os01g04950	peptide transporter PTR2, putative, expressed
	4324527	LOC_Os01g05830	expressed protein
	4324068	LOC_Os01g06740	ribosome inactivating protein, putative, expressed
	OsJ_00512	LOC_Os01g07260	expressed protein
	LOC_Os01g07700.1	LOC_Os01g07700	expressed protein
	4327644	LOC_Os01g07730	phosphate/phosphoenolpyruvate translocator-related protein, putative, expressed; Phosphoenolpyruvate/phosphate translocator that transports phosphoenolpyruvate (PEP) and dihydroxyacetone phosphate
	OsJ_00560	LOC_Os01g07770	peroxidase precursor, putative
	LOC_Os01g07780.1	LOC_Os01g07780	embryo-specific 3, putative, expressed
	4327123	LOC_Os01g07880	transcription factor HY5, putative, expressed
	4326215	LOC_Os01g08020	boron transporter protein, putative, expressed
	4323880	LOC_Os01g08440	UDP-glucoronosyl and UDP-glucosyl transferase domain containing protein, expressed
	LOC_Os01g08460.1	LOC_Os01g08460	TMS membrane protein/tumour differentially expressed protein, putative, expressed
	LOC_Os01g09310.1	LOC_Os01g09310	EMB1895, putative, expressed
	4326769	LOC_Os01g09320	NADP-dependent malic enzyme, chloroplast precursor, putative, expressed; The chloroplastic ME isoform decarboxylates malate shuttled from neighboring mesophyll cells. The CO(2) released is then refixed by ribulose-bisphosphate carboxylase. This pathway eliminates the photorespiratory loss of CO(2) that occurs in most plants
	4327316	LOC_Os01g09830	OsGrx_A2 - glutaredoxin subgroup III, expressed; May only reduce GSH-thiol disulfides, but not protein disulfides (Potential)
	OsJ_00766	LOC_Os01g10440	xylosyltransferase, putative, expressed
	4327078	LOC_Os01g10640	expressed protein
	LOC_Os01g10800.1	LOC_Os01g10800	pentatricopeptide, putative, expressed
	4325538	LOC_Os01g11160	amino acid permease family protein, putative, expressed
	4325572	LOC_Os01g11520	RING-H2 finger protein, putative, expressed
	4325253	LOC_Os01g11570	GDSL-like lipase/acylhydrolase, putative, expressed
	4324644	LOC_Os01g12080	plant-specific domain TIGR01589 family protein, putative, expressed
	4326745	LOC_Os01g12680	C4-dicarboxylate transporter/malic acid transport protein, expressed
	OsJ_000980	LOC_Os01g13210	salt stress root protein RS1, putative, expressed
	4327783	LOC_Os01g13480	glutaredoxin, putative, expressed
	OsJ_01195	LOC_Os01g15840	PPR repeat containing protein
	LOC_Os01g16620.4	LOC_Os01g16620	expressed protein
	LOC_Os01g16750.1	LOC_Os01g16750	flavin monooxygenase, putative
	LOC_Os01g16980.1	LOC_Os01g16980	expressed protein
	OsJ_01305	LOC_Os01g17170	magnesium-protoporphyrin IX monomethyl ester cyclase,chloroplast precursor, putative, expressed
	4326909	LOC_Os01g17320	PPR repeat domain containing protein, putative, expressed
	4326912	LOC_Os01g17390	OsFBX5 - F-box domain containing protein, expressed
	4325161	LOC_Os01g18800	CAMK_KIN1/SNF1/Nim1_like.9 - CAMK includes calcium/calmodulin depedent protein kinases, expressed; CIPK serine-threonine protein kinases interact with CBL proteins. Binding of a CBL protein to the regulatory NAF domain of CIPK protein lead to the activation of the kinase in a calcium- dependent manner (By similarity)
	LOC_Os01g18860.1	LOC_Os01g18860	S-adenosylmethionine synthetase, putative, expressed; Catalyzes the formation of S-adenosylmethionine from methionine and ATP. The overall synthetic reaction is composed of two sequential steps, AdoMet formation and the subsequent tripolyphosphate hydrolysis which occurs prior to release of AdoMet from the enzyme (By similarity)
	4326726	LOC_Os01g19330	MYB family transcription factor, putative, expressed
	4327771	LOC_Os01g20930	RING-H2 finger protein, putative, expressed
	OsJ_01505	LOC_Os01g21420	pre-mRNA-splicing factor SF2, putative, expressed
	LOC_Os01g21940.1	LOC_Os01g21940	WD domain, G-beta repeat domain containing protein, expressed
	LOC_Os01g22600.1	LOC_Os01g22600	mitochondrial carrier protein, putative, expressed
	4326482	LOC_Os01g25010	flavonol synthase/flavanone 3-hydroxylase, putative, expressed
	4326030	LOC_Os01g25990	expressed protein
	4325812	LOC_Os01g26039	expressed protein
	LOC_Os01g27770.1	LOC_Os01g27770	expressed protein
	OsJ_01895	LOC_Os01g29330	expressed protein
	OsJ_01911	LOC_Os01g31360	expressed protein
	4327807	LOC_Os01g34880	callose synthase, putative, expressed
	LOC_Os01g35330.1	LOC_Os01g35330	circumsporozoite protein precursor, putative, expressed
	OsJ_02232	LOC_Os01g37910	vacuolar-processing enzyme precursor, putative, expressed
	CBL9	LOC_Os01g39770	calcineurin B, putative, expressed; Acts as a calcium sensor. CBL proteins interact with CIPK serine-threonine protein kinases. Binding of a CBL protein to the regulatory NAF domain of a CIPK protein lead to the activation of the kinase in a calcium-dependent manner (By similarity)
	OsJ_02428	LOC_Os01g40860	aldehyde dehydrogenase, putative, expressed
	4324220	LOC_Os01g42234	amino acid permease family protein, putative, expressed; May be involved in the transport of amino acids (By similarity)
	4325326	LOC_Os01g42790	xylem cysteine proteinase 2 precursor, putative, expressed
	OsJ_02616	LOC_Os01g43020	CTP synthase, putative, expressed
	LOC_Os01g43370.1	LOC_Os01g43370	CPuORF17 - conserved peptide uORF-containing transcript, expressed
	OsJ_02728	LOC_Os01g44260	dihydroflavonol-4-reductase, putative, expressed
	LOC_Os01g45274.1	LOC_Os01g45274	carbonic anhydrase, chloroplast precursor, putative, expressed
	4325917	LOC_Os01g45750	bile acid sodium symporter family protein, putative, expressed; May function as sodium-coupled metabolite transporter across the chloroplast envelope (By similarity)
	4326256	LOC_Os01g46169	GDSL-like lipase/acylhydrolase, putative, expressed
	4324176	LOC_Os01g46610	dehydrogenase, putative, expressed
	4324184	LOC_Os01g46810	viral A-type inclusion protein repeat containing protein, expressed
	LOC_Os01g47410.1	LOC_Os01g47410	aspartic proteinase oryzasin-1 precursor, putative, expressed
	4326855	LOC_Os01g47550	kinase, pfkB family, putative, expressed
	LOC_Os01g47570.1	LOC_Os01g47570	expressed protein
	4326862	LOC_Os01g47630	expressed protein
	4324396	LOC_Os01g48940	hypothetical protein
	OsJ_03044	LOC_Os01g49210	expressed protein
	OsJ_03113	LOC_Os01g50070	multidrug resistance protein 1, putative
	SWEET2B	LOC_Os01g50460	nodulin MtN3 family protein, putative, expressed; Mediates both low-affinity uptake and efflux of sugar across the plasma membrane (By similarity)
	4326931	LOC_Os01g50616	phosphatidylinositol transfer, putative, expressed
	4326932	LOC_Os01g50622	DNA-binding protein DSP1, putative, expressed; Bifunctional nuclease with both RNase and DNase activites. Involved in basal defense response. Participates in abscisic acid-derived callose deposition following infection by a necrotrophic pathogen
	FPPS1	LOC_Os01g50760	polyprenyl synthetase, putative, expressed
	4327828	LOC_Os01g51320	peroxisomal N-acetyl-spermine/spermidine oxidase precursor, putative, expressed
	4325931	LOC_Os01g51400	Leucine Rich Repeat family protein, expressed
	4325938	LOC_Os01g51570	glycosyl hydrolases family 17, putative, expressed
	LOC_Os01g52010.1	LOC_Os01g52010	alliin lyase precursor, putative, expressed
	LOC_Os01g52170.1	LOC_Os01g52170	expressed protein
	LOC_Os01g52550.1	LOC_Os01g52550	ABC transporter, ATP-binding protein, putative, expressed
	LOC_Os01g53255.1	LOC_Os01g53255	expressed protein
	LOC_Os01g53820.1	LOC_Os01g53820	expressed protein
	OsJ_03408	LOC_Os01g53910	dehydrogenase, putative, expressed
	4326546	LOC_Os01g53920	receptor-like protein kinase 5 precursor, putative, expressed
	LOC_Os01g54340.1	LOC_Os01g54340	plant-specific domain TIGR01615 family protein, expressed
	4327011	LOC_Os01g54940	dehydrogenase, putative, expressed
	4326889	LOC_Os01g55870	chorismate mutase, chloroplast precursor, putative, expressed
	4324612	LOC_Os01g56450	DUF567 domain containing protein, putative, expressed
	LOC_Os01g58335.1	LOC_Os01g58335	expressed protein
	4327960	LOC_Os01g58680	apurinic endonuclease-redox protein, putative, expressed
	4327539	LOC_Os01g59020	cytochrome P450, putative, expressed
	4327587	LOC_Os01g59730	ribosomal protein L7Ae, putative, expressed
	LOC_Os01g60830.1	LOC_Os01g60830	expressed protein
	4327585	LOC_Os01g61010	nodulin, putative, expressed
	4327520	LOC_Os01g61120	expressed protein
	4327521	LOC_Os01g61150	phox domain-containing protein, putative, expressed
	4327523	LOC_Os01g61170	prenylated rab acceptor, putative
	4327425	LOC_Os01g61400	sufB/sufD domain containing protein, putative, expressed
	4327405	LOC_Os01g61670	ureidoglycolate hydrolase, putative, expressed
	LOC_Os01g62514.1	LOC_Os01g62514	WRKY DNA-binding domain containing protein, expressed
	4327466	LOC_Os01g62770	expressed protein
	LOC_Os01g62830.1	LOC_Os01g62830	expressed protein
	4324789	LOC_Os01g64440	expressed protein
	4324933	LOC_Os01g64960	chlorophyll A-B binding protein, putative, expressed
	4324943	LOC_Os01g65100	peptide transporter, putative, expressed
	LOC_Os01g65130.1	LOC_Os01g65130	peptide transporter, putative, expressed
	4324947	LOC_Os01g65150	proton-dependent oligopeptide transport, putative, expressed
	OsJ_04258	LOC_Os01g65330	expressed protein
	4325082	LOC_Os01g65530	RNA recognition motif containing protein, putative, expressed
	LOC_Os01g65904.1	LOC_Os01g65904	expressed protein
	4325003	LOC_Os01g66100	gibberellin 20 oxidase 2, putative, expressed; Key oxidase enzyme in the biosynthesis of gibberellin that catalyzes the conversion of GA53 to GA20 via a three-step oxidation at C-20 of the GA skeleton
	P0408G07.1	LOC_Os01g66150	expressed protein
	OsJ_04341	LOC_Os01g66350	DUF647 domain containing protein, putative, expressed
	4324923	LOC_Os01g66840	pectinacetylesterase domain containing protein
	4324312	LOC_Os01g68330	antigen peptide transporter-like 1, chloroplast precursor, putative, expressed
	OsJ_04513	LOC_Os01g68480	thioredoxin, putative, expressed; Thiol-disulfide oxidoreductase involved in the redox regulation of enzymes of both reductive pentose phosphate pathway (Calvin-Benson cycle) and oxidative pentose phosphate pathway (By similarity)
	OsJ_04532	LOC_Os01g68680	tetratricopeptide repeat domain containing protein, expressed
	4324364	LOC_Os01g69030	sucrose-phosphate synthase, putative, expressed; Plays a role in photosynthetic sucrose synthesis by catalyzing the rate-limiting step of sucrose biosynthesis from UDP-glucose and fructose- 6-phosphate. Involved in the regulation of carbon partitioning in the leaves of plants. May regulate the synthesis of sucrose and therefore play a major role as a limiting factor in the export of photoassimila…
	4324368	LOC_Os01g69070	auxin efflux carrier component, putative, expressed; May act as a component of the auxin efflux carrier (By similarity)
	4327259	LOC_Os01g69960	expressed protein
	OsJ_04610	LOC_Os01g70130	protein kinase domain containing protein, expressed
	4326537	LOC_Os01g71190	photosystem II reaction center PSB28 protein, chloroplast precursor, putative, expressed
	4325750	LOC_Os01g72370	helix-loop-helix DNA-binding domain containing protein, expressed
	LOC_Os01g74020.1	LOC_Os01g74020	MYB family transcription factor, putative, expressed
	OsJ_04938	LOC_Os01g74160	carboxyl-terminal peptidase, putative, expressed
	MT2B	LOC_Os01g74300	metallothionein, putative, expressed; Metallothioneins have a high content of cysteine residues that bind various heavy metals
	4327987	LOC_Os02g01210	amino acid transporter, putative, expressed
	4327993	LOC_Os02g01280	T-complex protein, putative, expressed
	4327999	LOC_Os02g01332	ribosomal protein L6, putative, expressed
	4328005	LOC_Os02g01380	expressed protein
	LOC_Os02g02970.1	LOC_Os02g02970	expressed protein
	4328171	LOC_Os02g03570	hsp20/alpha crystallin family protein, putative, expressed
	4328240	LOC_Os02g04510	UOS1, putative, expressed
	4328425	LOC_Os02g07160	glyoxalase family protein, putative, expressed
	4328460	LOC_Os02g07770	Myb transcription factor, putative
	LOC_Os02g07800.1	LOC_Os02g07800	transcription factor, putative, expressed
	4328532	LOC_Os02g09240	cytochrome P450 71D8, putative, expressed
	4328553	LOC_Os02g09510	limonoid UDP-glucosyltransferase, putative, expressed
	4328603	LOC_Os02g10120	lipoxygenase, putative, expressed; Plant lipoxygenase may be involved in a number of diverse aspects of plant physiology including growth and development, pest resistance, and senescence or responses to wounding (By similarity)
	4328620	LOC_Os02g10350	MLO domain containing protein, putative, expressed
	LOC_Os02g10500.1	LOC_Os02g10500	expressed protein
	4328661	LOC_Os02g10850	OsFBK3 - F-box domain and kelch repeat containing protein, expressed
	4328662	LOC_Os02g10860	bZIP transcription factor domain containing protein
	4328798	LOC_Os02g13560	transporter family protein, putative, expressed
	4328841	LOC_Os02g14430	peroxidase precursor, putative, expressed
	OsJ_06068	LOC_Os02g14970	hypothetical protein
	LOC_Os02g15110.1	LOC_Os02g15110	zinc finger, C3HC4 type domain containing protein, expressed
	4328879	LOC_Os02g15120	RING-H2 finger protein, putative, expressed
	4328975	LOC_Os02g16909	dynein light chain type 1 domain containing protein, expressed
	4329013	LOC_Os02g17780	ent-kaurene synthase, chloroplast precursor, putative, expressed; Catalyzes the conversion of geranylgeranyl diphosphate to the gibberellin precursor ent-copalyl diphosphate
	4329037	LOC_Os02g18450	GTP-binding protein typA/bipA, putative, expressed
	LOC_Os02g18540.1	LOC_Os02g18540	uncharacterized Cys-rich domain containing protein, putative, expressed
	4329043	LOC_Os02g18630	OsFBX44 - F-box domain containing protein, expressed
	4329091	LOC_Os02g19770	eukaryotic translation initiation factor 1A, putative, expressed
	4329232	LOC_Os02g24270	retrotransposon protein, putative, unclassified, expressed
	4329333	LOC_Os02g26860	START domain containing protein, putative, expressed
	4329336	LOC_Os02g26960	expressed protein
	LOC_Os02g29500.1	LOC_Os02g29500	expressed protein
	4329417	LOC_Os02g29550	AP2 domain containing protein, expressed
	4329518	LOC_Os02g32490	AMP-binding enzyme, putative, expressed
	4329520	LOC_Os02g32520	ERD1 protein, chloroplast precursor, putative, expressed; Molecular chaperone that may function in heat stress response. May interact with a clpP-like protease involved in degradation of denatured proteins in the chloroplast
	4329546	LOC_Os02g32860	poly synthetase 3, putative, expressed; Involved in the base excision repair (BER) pathway, by catalyzing the poly(ADP-ribosyl)ation of a limited number of acceptor proteins involved in chromatin architecture and in DNA metabolism. This modification follows DNA damages and appears as an obligatory step in a detection/signaling pathway leading to the reparation of DNA strand breaks (By similarity)
	4329552	LOC_Os02g32990	expressed protein
	4329558	LOC_Os02g33060	expressed protein
	4329668	LOC_Os02g35090	expressed protein
	LOC_Os02g35440.1	LOC_Os02g35440	RING-H2 finger protein ATL4O precursor, putative
	4329723	LOC_Os02g36110	cytochrome P450, putative, expressed
	4329751	LOC_Os02g36570	ABC1 family domain containing protein, putative, expressed
	4329821	LOC_Os02g37690	UDP-glucoronosyl and UDP-glucosyl transferase, putative, expressed
	4329844	LOC_Os02g38020	inorganic phosphate transporter 2-1, chloroplast precursor, putative, expressed
	LOC_Os02g38210.1	LOC_Os02g38210	elongation factor Tu, putative, expressed
	4329903	LOC_Os02g39060	RNA recognition motif containing protein, putative, expressed
	4329910	LOC_Os02g39140	helix-loop-helix DNA-binding domain containing protein, expressed
	4329911	LOC_Os02g39160	hydroxymethylbutenyl 4-diphosphate synthase, putative, expressed; Enzyme of the plastid non-mevalonate pathway for isoprenoid biosynthesis that converts 2-C-methyl-D-erythritol 2,4- cyclodiphosphate (ME-2,4cPP) into 1-hydroxy-2-methyl-2-(E)-butenyl 4-diphosphate. Is essential for chloroplast development (By similarity)
	LOC_Os02g39510.1	LOC_Os02g39510	hypothetical protein
	4330049	LOC_Os02g41860	aquaporin protein, putative, expressed; Aquaporins facilitate the transport of water and small neutral solutes across cell membranes (By similarity)
	4330066	LOC_Os02g42210	membrane-associated salt-inducible protein like, putative, expressed
	4330149	LOC_Os02g43280	aldehyde dehydrogenase, putative, expressed
	4330156	LOC_Os02g43340	hydrolase, alpha/beta fold family domain containing protein, expressed
	4330224	LOC_Os02g44290	phosphatase, putative, expressed
	4330248	LOC_Os02g44630	aquaporin protein, putative, expressed; Aquaporins facilitate the transport of water and small neutral solutes across cell membranes (By similarity)
	4330252	LOC_Os02g44680	allantoin permease, putative, expressed
	LOC_Os02g45225.1	LOC_Os02g45225	expressed protein
	4330307	LOC_Os02g45460	expressed protein
	4330310	LOC_Os02g45520	uncharacterized membrane protein, putative, expressed
	OsJ_07933	LOC_Os02g45670	myb-like DNA-binding domain containing protein, expressed
	4330350	LOC_Os02g46080	protein phosphatase 2C, putative, expressed
	4330407	LOC_Os02g46970	AMP-binding domain containing protein, expressed
	4330413	LOC_Os02g47020	phosphoribulokinase/Uridine kinase family protein, expressed
	4330431	LOC_Os02g47190	MYB family transcription factor, putative, expressed
	4330432	LOC_Os02g47200	transposon protein, putative, unclassified, expressed
	4330452	LOC_Os02g47560	DNA-binding protein, putative, expressed
	4330454	LOC_Os02g47580	expressed protein
	4330459	LOC_Os02g47620	hydrolase, alpha/beta fold family domain containing protein, expressed
	OsJ_08106	LOC_Os02g47980	DUF617 domain containing protein, expressed
	4330574	LOC_Os02g49230	CCT/B-box zinc finger protein, putative, expressed
	4330580	LOC_Os02g49310	AGC_PVPK_like_kin82y.7 - ACG kinases include homologs to PKA, PKG and PKC, expressed
	4330606	LOC_Os02g49650	leaf senescence related protein, putative, expressed
	4330614	LOC_Os02g49760	potassium transporter, putative, expressed; High-affinity potassium transporter (By similarity)
	4330619	LOC_Os02g49830	pentatricopeptide, putative
	4330644	LOC_Os02g50174	caleosin related protein, putative, expressed
	4330649	LOC_Os02g50240	glutamine synthetase, catalytic domain containing protein, expressed; High-affinity glutamine synthetase. May be a major component of the cytosolic glutamine synthetic pathway in leaf blades
	LOC_Os02g50404.1	LOC_Os02g50404	hypothetical protein
	4330709	LOC_Os02g51070	starch synthase, putative, expressed; May contribute to the deposition of transient starch in chloroplasts of leaves
	4330711	LOC_Os02g51080	FAD binding domain containing protein, expressed; Catalyzes the reduction of geranylgeranyl diphosphate to phytyl diphosphate, providing phytol for both tocopherol and chlorophyll synthesis (By similarity)
	4330731	LOC_Os02g51404	expressed protein
	4330759	LOC_Os02g51750	annexin, putative, expressed
	4330808	LOC_Os02g52390	M16 domain containing zinc peptidase, putative, expressed
	LOC_Os02g52620.1	LOC_Os02g52620	expressed protein
	4330855	LOC_Os02g52990	OsSAUR12 - Auxin-responsive SAUR gene family member, expressed
	4330859	LOC_Os02g53040	STE_MEKK_ste11_MAP3K.11 - STE kinases include homologs to sterile 7, sterile 11 and sterile 20 from yeast, expressed
	4330868	LOC_Os02g53140	COP1, putative, expressed
	4330883	LOC_Os02g53350	expressed protein
	LOC_Os02g53400.1	LOC_Os02g53400	thioredoxin, putative, expressed; Probable thiol-disulfide oxidoreductase that may participate in various redox reactions
	4330888	LOC_Os02g53420	DnaK family protein, putative, expressed
	4330894	LOC_Os02g53490	cation efflux family protein, putative, expressed; Involved in sequestration of excess metal in the cytoplasm into vacuoles to maintain metal homeostasis (By similarity)
	4331068	LOC_Os02g56200	ELMO/CED-12 family protein, putative, expressed
	4331141	LOC_Os02g57160	ELMO/CED-12 family protein, putative, expressed
	4331037	LOC_Os02g57180	NADH dehydrogenase 1 alpha subcomplex subunit 9,mitochondrial precursor, putative, expressed
	4331177	LOC_Os02g57560	tyrosine protein kinase domain containing protein, putative, expressed
	4331184	LOC_Os02g57620	Citrate transporter protein, putative, expressed
	4331192	LOC_Os02g57700	protein kinase, putative, expressed
	4331194	LOC_Os02g57720	aquaporin protein, putative, expressed; Water channel required to facilitate the transport of water across cell membrane. Increases the capacity for root water uptake under water deficit. May play a role in drought avoidance in upland rice
	4331237	LOC_Os02g58230	C2 domain containing protein, putative, expressed
	OsJ_08981	LOC_Os02g58270	metallo-beta-lactamase family protein, putative, expressed
	LOC_Os02g58310.2	LOC_Os02g58310	expressed protein
	4331344	LOC_Os03g01880	possible lysine decarboxylase domain containing protein, expressed; Cytokinin-activating enzyme working in the direct activation pathway. Phosphoribohydrolase that converts inactive cytokinin nucleotides to the biologically active free-base forms (By similarity)
	4331375	LOC_Os03g02190	protein kinase domain containing protein, expressed
	4331376	LOC_Os03g02200	thymidine kinase, putative, expressed
	4331483	LOC_Os03g03590	transporter, monovalent cation:proton antiporter-2 family, putative, expressed
	4331491	LOC_Os03g03670	expressed protein
	4331495	LOC_Os03g03720	glyceraldehyde-3-phosphate dehydrogenase, putative, expressed
	4331516	LOC_Os03g04020	expansin precursor, putative, expressed
	4331528	LOC_Os03g04140	serine acetyltransferase protein, putative, expressed
	4331530	LOC_Os03g04169	ATP phosphoribosyltransferase, putative, expressed
	4331559	LOC_Os03g04570	peptide transporter PTR3-A, putative, expressed
	4331608	LOC_Os03g05290	aquaporin protein, putative, expressed; Aquaporins facilitate the transport of water and small neutral solutes across cell membranes. May be involved in transport from the vacuolar compartment to the cytoplasm (By similarity)
	4331703	LOC_Os03g06520	sulfate transporter, putative, expressed
	4331763	LOC_Os03g07340	ribosomal L18p/L5e family protein, putative, expressed
	4331779	LOC_Os03g07570	aminotransferase, putative, expressed
	4331797	LOC_Os03g07890	mitochondrial carrier protein, putative, expressed
	4331803	LOC_Os03g07960	expressed protein
	4331814	LOC_Os03g08070	copper-transporting ATPase PAA1, putative, expressed
	4331843	LOC_Os03g08460	AP2 domain containing protein, expressed
	4331855	LOC_Os03g08580	expressed protein
	LOC_Os03g08800.1	LOC_Os03g08800	CutA, chloroplast precursor, putative, expressed
	4331929	LOC_Os03g09900	membrane protein, putative, expressed
	4331932	LOC_Os03g09930	sulfate transporter, putative, expressed
	4331944	LOC_Os03g10080	expressed protein
	4332042	LOC_Os03g11440	protein transport protein Sec61 subunit alpha, putative, expressed
	OsJ_09928	LOC_Os03g11780	expressed protein
	4332078	LOC_Os03g11890	potyvirus VPg interacting protein, putative, expressed
	4332108	LOC_Os03g12290	glutamine synthetase, catalytic domain containing protein, expressed; High-affinity glutamine synthetase. May play a role in the primary assimilation of ammonium taken up by roots
	4332134	LOC_Os03g12660	cytochrome P450, putative, expressed
	4332137	LOC_Os03g12700	expressed protein
	4332194	LOC_Os03g13520	endonuclease/exonuclease/phosphatase family domain containing protein, expressed
	4332197	LOC_Os03g13560	hydroxyproline-rich glycoprotein family protein, putative, expressed
	4332270	LOC_Os03g14690	vacuolar ATP synthase 98 kDa subunit, putative, expressed
	4332296	LOC_Os03g15120	imidazole glycerol phosphate synthase hisHF, chloroplast precursor, putative, expressed
	4332333	LOC_Os03g15690	phosphate carrier protein, mitochondrial precursor, putative, expressed
	4332510	LOC_Os03g18160	mitochondrial carrier protein, putative, expressed
	4332548	LOC_Os03g18600	cyclase/dehydrase family protein, putative, expressed
	4332586	LOC_Os03g19090	expressed protein
	4332592	LOC_Os03g19240	AMP-binding enzyme, putative, expressed
	4332594	LOC_Os03g19260	expressed protein
	4332620	LOC_Os03g19560	tetratricopeptide repeat domain containing protein, expressed
	LOC_Os03g19760.1	LOC_Os03g19760	HAD-superfamily hydrolase, subfamily IA, variant 3 containing protein, expressed
	4332654	LOC_Os03g20120	glycosyl transferase 8 domain containing protein, putative, expressed
	4332665	LOC_Os03g20380	CAMK_KIN1/SNF1/Nim1_like.2 - CAMK includes calcium/calmodulin depedent protein kinases, expressed; Involved in cold stress tolerance. CIPK serine-threonine protein kinases interact with CBL proteins. Binding of a CBL protein to the regulatory NAF domain of CIPK protein lead to the activation of the kinase in a calcium-dependent manner
	4332667	LOC_Os03g20410	aquaporin SIP2-1, putative, expressed; Aquaporins facilitate the transport of water and small neutral solutes across cell membranes (By similarity)
	4332690	LOC_Os03g20700	magnesium-chelatase, putative, expressed; Involved in chlorophyll biosynthesis. Catalyzes the insertion of magnesium ion into protoporphyrin IX to yield Mg- protoporphyrin IX. The reaction takes place in two steps, with an ATP-dependent activation followed by an ATP-dependent chelation step. May be involved in the plastid-to-nucleus retrograde signaling
	4332692	LOC_Os03g20720	GTPase-activating protein, putative, expressed
	LOC_Os03g20730.1	LOC_Os03g20730	chaperone protein dnaJ, putative, expressed
	4332715	LOC_Os03g21040	stress responsive protein, putative, expressed
	4332734	LOC_Os03g21400	cytochrome P450, putative, expressed; Catalyzes the 13-hydroxylation of gibberellins (GAs). Determines the ratio of GA4 and GA1. Converts GA12 into GA53
	4332846	LOC_Os03g22810	copper/zinc superoxide dismutase, putative, expressed; Destroys radicals which are normally produced within the cells and which are toxic to biological systems (By similarity)
	4332894	LOC_Os03g24730	expressed protein
	4332919	LOC_Os03g25150	transposon protein, putative, unclassified, expressed
	OsJ_11005	LOC_Os03g25500	cytochrome P450 72A1, putative, expressed
	LOC_Os03g25850.1	LOC_Os03g25850	expressed protein
	4333004	LOC_Os03g27019	expressed protein
	4333006	LOC_Os03g27040	heavy metal-associated domain containing protein, expressed
	4333012	LOC_Os03g27210	LOL3, putative, expressed
	4333060	LOC_Os03g28300	protein kinase domain containing protein, expressed
	4333098	LOC_Os03g29850	metal cation transporter, putative, expressed; Zinc transporter that may be involved in zinc uptake from the rhizosphere (By similarity)
	4333102	LOC_Os03g29930	expressed protein
	4333114	LOC_Os03g30250	COBRA-like protein precursor, putative, expressed; Involved in determining the orientation of cell expansion, probably by playing an important role in cellulose deposition. May act by recruiting cellulose synthesizing complexes to discrete positions on the cell surface
	4333160	LOC_Os03g31290	membrane-anchored ubiquitin-fold protein, putative, expressed; May serve as docking site to facilitate the association of other proteins to the plasma membrane (By similarity)
	4333161	LOC_Os03g31300	chaperone protein clpB 1, putative, expressed; Molecular chaperone that may play a role in chloroplast development
	4333177	LOC_Os03g31690	GCN5-related N-acetyltransferase, putative, expressed
	LOC_Os03g31944.1	LOC_Os03g31944	hypothetical protein
	4333263	LOC_Os03g36630	expressed protein
	4333287	LOC_Os03g37411	MATE efflux family protein, putative, expressed
	4333291	LOC_Os03g37640	MATE efflux family protein, putative, expressed
	4333296	LOC_Os03g37830	potassium transporter, putative, expressed; High-affinity potassium transporter (By similarity)
	4333329	LOC_Os03g38540	folic acid binding protein, putative, expressed
	4333336	LOC_Os03g38730	peroxisomal membrane protein, putative, expressed
	4333431	LOC_Os03g41350	BTBN7 - Bric-a-Brac, Tramtrack, Broad Complex BTB domain with non-phototropic hypocotyl 3 NPH3 domain, expressed
	4333435	LOC_Os03g41460	CAMK_CAMK_like.20 - CAMK includes calcium/calmodulin depedent protein kinases, expressed; May play a role in signal transduction of hyperosmotic response
	4333459	LOC_Os03g42130	gibberellin 20 oxidase 2, putative, expressed
	4333492	LOC_Os03g42710	WD-40 repeat family protein, putative, expressed
	OsJ_11881	LOC_Os03g44250	hypothetical protein
	4333648	LOC_Os03g46060	thaumatin family domain containing protein, expressed
	4333741	LOC_Os03g48000	CorA-like magnesium transporter protein, putative, expressed; Magnesium transporter that may mediate the influx of magnesium in chloroplast (By similarity)
	LOC_Os03g48230.1	LOC_Os03g48230	expressed protein
	4333844	LOC_Os03g49630	expressed protein
	4333864	LOC_Os03g50070	DUF1295 domain containing protein, putative, expressed
	4333895	LOC_Os03g50480	phosphoglucomutase, putative, expressed
	4333897	LOC_Os03g50500	PPR repeat domain containing protein, putative, expressed
	OsJ_12336	LOC_Os03g50550	STE_MEK_ste7_MAP2K.7 - STE kinases include homologs to sterile 7, sterile 11 and sterile 20 from yeast
	4333917	LOC_Os03g50870	expressed protein
	4333995	LOC_Os03g52010	lecithin cholesterol acyltransferase, putative, expressed
	4334003	LOC_Os03g52170	4-hydroxy-3-methylbut-2-enyl diphosphate reductase, putative, expressed; Enzyme of the plastid non-mevalonate pathway for isoprenoid biosynthesis that converts 1-hydroxy-2-methyl-2-(E)- butenyl 4-diphosphate into isopentenyl diphosphate (IPP) and dimethylallyl diphosphate (DMAPP). Is essential for chloroplast development (By similarity)
	4334048	LOC_Os03g52840	serine hydroxymethyltransferase, mitochondrial precursor, putative, expressed; Interconversion of serine and glycine (By similarity)
	4334060	LOC_Os03g53020	helix-loop-helix DNA-binding domain containing protein, expressed
	4334073	LOC_Os03g53230	bifunctional 3-phosphoadenosine 5-phosphosulfate synthetase, putative, expressed
	4334078	LOC_Os03g53300	expressed protein
	4334091	LOC_Os03g53520	expressed protein
	4334162	LOC_Os03g55020	UDP-glucoronosyl and UDP-glucosyl transferase domain containing protein, expressed
	4334163	LOC_Os03g55030	UDP-glucoronosyl and UDP-glucosyl transferase domain containing protein, expressed
	LOC_Os03g55140.1	LOC_Os03g55140	transducin family protein, putative, expressed
	4334188	LOC_Os03g55280	semialdehyde dehydrogenase, NAD binding domain containing protein, putative, expressed
	LOC_Os03g55660.1	LOC_Os03g55660	nucleoporin, putative, expressed
	4334229	LOC_Os03g55760	MYB family transcription factor, putative, expressed
	4334271	LOC_Os03g56250	LRR receptor-like protein kinase, putative, expressed
	4334306	LOC_Os03g56782	hypothetical protein
	4334321	LOC_Os03g56930	app1, putative, expressed
	4334380	LOC_Os03g57660	peptidase, putative, expressed
	LOC_Os03g59225.1	LOC_Os03g59225	expressed protein
	4334513	LOC_Os03g59320	expressed protein
	OsJ_13262	LOC_Os03g61890	chloroplast protein import component Toc159, putative, expressed
	4334714	LOC_Os03g62170	cyclase/dehydrase family protein, expressed
	4334747	LOC_Os03g62610	RNA-binding protein containing a PIN domain, putative, expressed
	4334761	LOC_Os03g62780	S1 RNA binding domain containing protein, expressed
	4334794	LOC_Os03g63330	aspartokinase, chloroplast precursor, putative, expressed
	4334848	LOC_Os03g64070	uncharacterized protein PA4923, putative, expressed; Cytokinin-activating enzyme working in the direct activation pathway. Phosphoribohydrolase that converts inactive cytokinin nucleotides to the biologically active free-base forms (By similarity)
	4334904	LOC_Os04g01480	zinc finger C-x8-C-x5-C-x3-H type family protein, expressed
	4335030	LOC_Os04g07110	expressed protein
	4335145	LOC_Os04g12499	amino acid transporter protein, putative, expressed
	LOC_Os04g12600.1	LOC_Os04g12600	receptor-like protein kinase, putative, expressed
	LOC_Os04g20180.1	LOC_Os04g20180	expressed protein
	LOC_Os04g23170.1	LOC_Os04g23170	conserved hypothetical protein
	4335436	LOC_Os04g24220	OsWAK32 - OsWAK receptor-like protein kinase, expressed
	4335438	LOC_Os04g24300	OsWAK35a - OsWAK short gene, expressed
	4335495	LOC_Os04g26320	mannose-binding lectin, putative, expressed
	4335624	LOC_Os04g31030	nitrate-induced NOI protein, expressed
	4335667	LOC_Os04g31940	dnaJ domain containing protein, expressed
	4335682	LOC_Os04g32110	ACT domain containing protein, expressed
	4335683	LOC_Os04g32150	amidohydrolase family protein, expressed
	4335737	LOC_Os04g33040	alpha-amylase precursor, putative, expressed
	OsJ_14673	LOC_Os04g33070	hypothetical protein
	H0502B11.1	LOC_Os04g33110	expressed protein
	4335747	LOC_Os04g33210	ERD1 protein, chloroplast precursor, putative, expressed; Molecular chaperone that may interact with a clpP-like protease involved in degradation of denatured proteins in the chloroplast (By similarity)
	OsJ_14696	LOC_Os04g33310	expressed protein
	4335778	LOC_Os04g33610	expressed protein
	4335826	LOC_Os04g34270	serine/threonine-protein kinase receptor precursor, putative, expressed
	4335830	LOC_Os04g34330	serine/threonine-protein kinase receptor precursor, putative
	OsJ_14817	LOC_Os04g34610	expressed protein
	4335984	LOC_Os04g37619	zeaxanthin epoxidase, chloroplast precursor, putative, expressed; Zeaxanthin epoxidase that plays an important role in the xanthophyll cycle and abscisic acid (ABA) biosynthesis. Converts zeaxanthin into antheraxanthin and subsequently violaxanthin. Required for resistance to osmotic and drought stresses, seed development and dormancy
	4335994	LOC_Os04g37710	serine hydrolase domain containing protein, expressed
	4336004	LOC_Os04g37820	cytokinin-O-glucosyltransferase 2, putative, expressed
	4336044	LOC_Os04g38600	glyceraldehyde-3-phosphate dehydrogenase, putative, expressed
	4336116	LOC_Os04g39430	cytochrome P450, putative, expressed; Involved in brassinosteroid biosynthesis. May catalyze a C6-oxidation step and may be involved to supply 6-deoxotyphasterol and typhasterol. Involved in internode elongation and seed development
	LOC_Os04g39780.1	LOC_Os04g39780	AMP-binding enzyme family protein, expressed
	4336221	LOC_Os04g41030	inactive receptor kinase At1g27190 precursor, putative, expressed
	4336245	LOC_Os04g41340	4-nitrophenylphosphatase, putative, expressed
	LOC_Os04g41350.1	LOC_Os04g41350	amino acid transporter, putative, expressed
	4336260	LOC_Os04g41560	B-box zinc finger family protein, putative, expressed
	4336288	LOC_Os04g42020	CCT/B-box zinc finger protein, putative, expressed
	4336327	LOC_Os04g42520	phosphoribosyl transferase, putative, expressed
	LOC_Os04g42800.1	LOC_Os04g42800	photosystem-II repair protein, putative, expressed
	4336365	LOC_Os04g43070	ammonium transporter protein, putative, expressed; Ammonium transporter probably involved in ammonium uptake from the soil
	4336389	LOC_Os04g43390	Os4bglu16 - monolignol beta-glucoside homologue, expressed
	4336415	LOC_Os04g43800	phenylalanine ammonia-lyase, putative, expressed
	4336460	LOC_Os04g44530	expressed protein
	4336497	LOC_Os04g45000	short-chain dehydrogenase/reductase, putative, expressed
	4336525	LOC_Os04g45490	elongation factor, putative, expressed
	4336535	LOC_Os04g45690	B-box zinc finger family protein, putative, expressed
	4336542	LOC_Os04g45810	homeobox associated leucine zipper, putative, expressed; Probable transcription factor (By similarity)
	4336652	LOC_Os04g47290	amine oxidase, putative, expressed
	4336681	LOC_Os04g47720	cis-zeatin O-glucosyltransferase, putative, expressed
	4336708	LOC_Os04g48160	IQ calmodulin-binding motif family protein, putative, expressed
	4336728	LOC_Os04g48460	cytochrome P450, putative, expressed
	4336733	LOC_Os04g48530	C4-dicarboxylate transporter/malic acid transport protein domain containing protein, expressed
	4336753	LOC_Os04g48880	fatty acid hydroxylase, putative, expressed
	4336754	LOC_Os04g48930	ferric-chelate reductase, putative, expressed
	4336763	LOC_Os04g49160	zinc finger, C3HC4 type domain containing protein, expressed
	4336774	LOC_Os04g49350	PPR repeat domain containing protein, putative, expressed
	OsJ_15911	LOC_Os04g49360	OsFBX149 - F-box domain containing protein, expressed
	OsJ_015252	LOC_Os04g49490	protein phosphatase 2C, putative, expressed
	4336812	LOC_Os04g49954	expressed protein
	4336862	LOC_Os04g51040	OsWAK50 - OsWAK receptor-like protein kinase, expressed
	4336897	LOC_Os04g51400	zinc finger, C3HC4 type domain containing protein, expressed
	4336922	LOC_Os04g51792	PAP fibrillin family domain containing protein, expressed
	HKT4	LOC_Os04g51820	OsHKT1;1 - Na+ transporter, expressed; May be involved in regulation of K(+)/Na(+) homeostasis. Seems to act as a low-affinity sodium transporter
	4337056	LOC_Os04g53310	soluble starch synthase 3, chloroplast precursor, putative, expressed
	4337116	LOC_Os04g54010	serine/threonine-protein kinase receptor precursor, putative, expressed
	4337154	LOC_Os04g54590	expressed protein
	4337164	LOC_Os04g54790	ELMO/CED-12 family protein, putative, expressed
	4337188	LOC_Os04g55180	hydrolase, alpha/beta fold family domain containing protein, expressed
	4337222	LOC_Os04g55640	plant-specific domain TIGR01627 family protein, expressed
	OsJ_16431	LOC_Os04g55710	transposon protein, putative, unclassified, expressed
	4337258	LOC_Os04g56170	OsSPL8 - SBP-box gene family member, expressed; Probable transcription factor that plays an important role in building the laminar joint between leaf blade and leaf sheath boundary, thereby controlling ligule and auricle development
	4337262	LOC_Os04g56240	lipase, putative, expressed
	OsJ_16475	LOC_Os04g56330	ABC transporter, ATP-binding protein, putative
	4337272	LOC_Os04g56400	glutamine synthetase, catalytic domain containing protein, expressed; The light-modulated chloroplast enzyme, encoded by a nuclear gene and expressed primarily in leaves, is responsible for the reassimilation of the ammonia generated by photorespiration
	4337338	LOC_Os04g57310	thiol-disulphide oxidoreductase DCC, putative, expressed
	4337388	LOC_Os04g57880	heat shock protein DnaJ, putative, expressed
	4337509	LOC_Os04g59540	phosphatidylinositol-4-phosphate 5-Kinase, putative, expressed
	4337594	LOC_Os05g02040	RPA1C - Putative single-stranded DNA binding complex subunit 1, expressed
	4337600	LOC_Os05g02200	cysteine-rich repeat secretory protein 55 precursor, putative, expressed
	4337604	LOC_Os05g02240	ATCHX20, putative, expressed
	4337605	LOC_Os05g02250	expressed protein
	P0033D06.6	LOC_Os05g04000	expressed protein
	4337720	LOC_Os05g04220	nitrogen regulatory protein P-II, putative, expressed; Participates in sensing carbon and organic nitrogen status and regulates some steps of primary carbon and nitrogen metabolism (By similarity)
	4337739	LOC_Os05g04584	transferase family protein, putative, expressed
	4337741	LOC_Os05g04600	ABC transmembrane transporter domain containing protein, expressed
	4337775	LOC_Os05g05140	expressed protein
	4337804	LOC_Os05g05490	pentatricopeptide, putative, expressed
	OsJ_17129	LOC_Os05g05670	1-aminocyclopropane-1-carboxylate oxidase, putative, expressed
	4337888	LOC_Os05g06890	relA-SpoT like protein RSH4, putative, expressed
	4337927	LOC_Os05g07690	thioredoxin, putative, expressed; Probable thiol-disulfide oxidoreductase that may be involved in the redox regulation of a number of cytosolic enzymes
	4337940	LOC_Os05g07860	uvrB/uvrC motif family protein, expressed
	OsJ_17288	LOC_Os05g07870	triose phosphate/phosphate translocator, non-green plastid,chloroplast precursor, putative, expressed
	4337944	LOC_Os05g07890	embryo-specific 3, putative, expressed
	4337967	LOC_Os05g08480	cytokinin-O-glucosyltransferase 1, putative, expressed
	4337987	LOC_Os05g08860	expressed protein
	4337992	LOC_Os05g08930	chloroplast lumen common family protein, putative, expressed
	4338015	LOC_Os05g09600	GA11916-PA, putative, expressed
	LOC_Os05g11130.1	LOC_Os05g11130	cytochrome P450, putative, expressed
	4338069	LOC_Os05g11510	B-box zinc finger family protein, putative, expressed
	4338082	LOC_Os05g11780	mitochondrial carrier protein, putative, expressed
	SWEET3A	LOC_Os05g12320	nodulin MtN3 family protein, putative, expressed; Mediates both low-affinity uptake and efflux of sugar across the plasma membrane (By similarity)
	4338112	LOC_Os05g12400	BURP domain containing protein, expressed
	4338117	LOC_Os05g12580	conserved hypothetical protein
	4338149	LOC_Os05g13900	retrotransposon protein, putative, unclassified, expressed
	4338163	LOC_Os05g14240	aquaporin protein, putative, expressed; Aquaporins facilitate the transport of water and small neutral solutes across cell membranes. May be involved in transport from the vacuolar compartment to the cytoplasm (By similarity)
	4338167	LOC_Os05g14270	expressed protein
	4338246	LOC_Os05g18294	SEC14 cytosolic factor family protein, putative, expressed
	4338297	LOC_Os05g21180	phosphatidic acid phosphatase-related, putative, expressed
	4338307	LOC_Os05g22730	expressed protein
	4338378	LOC_Os05g24650	DUF567 domain containing protein, putative, expressed
	4338399	LOC_Os05g25370	TKL_IRAK_CrRLK1L-1.2 - The CrRLK1L-1 subfamily has homology to the CrRLK1L homolog, expressed
	4338409	LOC_Os05g25640	cytochrome P450, putative, expressed
	LOC_Os05g25680.1	LOC_Os05g25680	conserved hypothetical protein
	4338416	LOC_Os05g25840	ELMO/CED-12 family protein, putative, expressed
	4338445	LOC_Os05g26820	CAMK_KIN1/SNF1/Nim1_like.20 - CAMK includes calcium/calmodulin depedent protein kinases, expressed; CIPK serine-threonine protein kinases interact with CBL proteins. Binding of a CBL protein to the regulatory NAF domain of CIPK protein lead to the activation of the kinase in a calcium- dependent manner (By similarity)
	4338556	LOC_Os05g30250	Os5bglu19 - beta-glucosidase homologue, similar to G. max isohydroxyurate hydrolase, expressed
	4338560	LOC_Os05g30350	Os5bglu22 - beta-glucosidase homologue, similar to G. max isohydroxyurate hydrolase, expressed
	4338574	LOC_Os05g30580	OsSub46 - Putative Subtilisin homologue, expressed
	LOC_Os05g30700.1	LOC_Os05g30700	expressed protein
	LOC_Os05g31750.1	LOC_Os05g31750	annexin, putative, expressed
	4338699	LOC_Os05g32810	expressed protein
	4338768	LOC_Os05g33840	transketolase, putative, expressed; Catalyzes the acyloin condensation reaction between C atoms 2 and 3 of pyruvate and glyceraldehyde 3-phosphate to yield 1-deoxy-D-xylulose-5-phosphate (DXP). Is a limiting enzyme for plastidic isoprenoid biosynthesis and essential for chloroplast development (By similarity)
	4338776	LOC_Os05g33940	alpha/beta hydrolase fold, putative, expressed
	4338779	LOC_Os05g34010	peptide transporter PTR2, putative, expressed
	4338817	LOC_Os05g34650	DUF647 domain containing protein, putative, expressed
	4338867	LOC_Os05g35410	potassium channel AKT2/3, putative, expressed; Probable inward-rectifying potassium channel. Assuming opened or closed conformations in response to the voltage difference across the membrane, the channel is activated by hyperpolarization (By similarity)
	OsJ_18632	LOC_Os05g35500	MYB family transcription factor, putative, expressed
	4338932	LOC_Os05g37160	tubulin/FtsZ domain containing protein, putative, expressed
	4338979	LOC_Os05g38150	amino acid kinase, putative, expressed; P5CS plays a key role in proline biosynthesis, leading to osmoregulation in plants
	4339056	LOC_Os05g39140	expressed protein
	4339082	LOC_Os05g39560	metal cation transporter, putative, expressed; Zinc transporter that mediates zinc uptake from the rhizosphere and may be responsible for the translocation of zinc within the plant
	4339109	LOC_Os05g40020	RING-H2 finger protein, putative, expressed
	LOC_Os05g40540.1	LOC_Os05g40540	conserved hypothetical protein
	OsJ_18993	LOC_Os05g40810	BRCA1 C Terminus domain containing protein, expressed
	4339171	LOC_Os05g41200	OsCML9 - Calmodulin-related calcium sensor protein, expressed; Potential calcium sensor (By similarity)
	LOC_Os05g41580.1	LOC_Os05g41580	calcium-transporting ATPase, plasma membrane-type, putative, expressed; This magnesium-dependent enzyme catalyzes the hydrolysis of ATP coupled with the translocation of calcium from the cytosol out of the cell, into the endoplasmic reticulum, or into organelles (By similarity)
	4339231	LOC_Os05g42120	heat shock protein, putative, expressed
	4339233	LOC_Os05g42140	methyltransferase domain containing protein, expressed
	4339251	LOC_Os05g43040	tetratricopeptide repeat domain containing protein, expressed
	4339277	LOC_Os05g43460	DUF567 domain containing protein, putative, expressed
	OsJ_19172	LOC_Os05g43650	expressed protein
	4339312	LOC_Os05g43910	cytochrome P450, putative, expressed
	4339406	LOC_Os05g45350	dnaJ domain containing protein, expressed
	4339412	LOC_Os05g45440	expressed protein
	4339518	LOC_Os05g47560	serine/threonine-protein kinase SNT7, chloroplast precursor, putative, expressed
	4339521	LOC_Os05g47640	threonine synthase, chloroplast precursor, putative, expressed
	4339604	LOC_Os05g48760	protein of unknown function DUF1421 domain containing protein, expressed
	4328319	LOC_Os05g49800	ketol-acid reductoisomerase, chloroplast precursor, putative, expressed
	4339682	LOC_Os05g49880	lactate/malate dehydrogenase, putative, expressed
	4339688	LOC_Os05g49940	expressed protein
	4339731	LOC_Os05g50500	secretory protein, putative, expressed
	4339734	LOC_Os05g50550	polyprenyl synthetase, putative, expressed; Involved in providing solanesyl diphosphate for plastoquinone-9 formation. Geranyl diphosphate is the preferred substrate
	4339745	LOC_Os05g50710	late embryogenesis abundant protein, putative, expressed
	4339755	LOC_Os05g50840	mitochondrial carrier protein, putative, expressed
	4339786	LOC_Os05g51240	hydrolase, alpha/beta fold family domain containing protein, expressed
	4339836	LOC_Os06g01250	cytochrome P450, putative, expressed
	4339885	LOC_Os06g02019	cytochrome P450, putative, expressed
	4339933	LOC_Os06g02620	chaperone protein dnaJ, putative, expressed
	4339947	LOC_Os06g02960	expressed protein
	4339987	LOC_Os06g03800	pollen ankyrin, putative, expressed
	4340075	LOC_Os06g04920	zinc finger family protein, putative, expressed
	4340126	LOC_Os06g05520	OsMKK1 - putative MAPKK based on amino acid sequence homology, expressed
	OsJ_20170	LOC_Os06g06080	serine esterase family protein, putative, expressed
	P0046E09.4	LOC_Os06g06170	expressed protein
	4340184	LOC_Os06g06300	osFTL3 FT-Like3 homologous to Flowering Locus T gene; contains Pfam profile PF01161: Phosphatidylethanolamine-binding protein, expressed; Probable mobile flower-promoting signal (florigen) that moves from the leaf to the shoot apical meristem (SAM) and induces flowering. Promotes the transition from vegetative growth to flowering under long day (LD) conditions. Acts upstream of MADS14 and MADS15.…
	4340185	LOC_Os06g06320	osFTL2 FT-Like2 homologous to Flowering Locus T gene; contains Pfam profile PF01161: Phosphatidylethanolamine-binding protein, expressed; Probable mobile flower-promoting signal (florigen) that moves from the leaf to the shoot apical meristem (SAM) and induces flowering. Promotes the transition from vegetative growth to flowering downstream of HD1 and EHD1 under short day (SD) conditions. Acts up…
	4340195	LOC_Os06g06440	ABC transporter, ATP-binding protein, putative, expressed
	4340238	LOC_Os06g06960	S-locus-like receptor protein kinase, putative, expressed
	4340251	LOC_Os06g07120	dehydrodolichyl diphosphate synthase, putative, expressed
	4340275	LOC_Os06g07620	expressed protein
	LOC_Os06g08460.1	LOC_Os06g08460	exo70 exocyst complex subunit, putative
	LOC_Os06g09260.1	LOC_Os06g09260	expressed protein
	4340417	LOC_Os06g10109	expressed protein
	4340420	LOC_Os06g10130	expressed protein
	4340438	LOC_Os06g10510	oxidoreductase/ transition metal ion binding protein, putative, expressed
	4340458	LOC_Os06g10790	lectin-like receptor kinase, putative, expressed
	4340558	LOC_Os06g12310	aquaporin protein, putative, expressed; Aquaporins facilitate the transport of water and small neutral solutes across cell membranes (By similarity)
	4340599	LOC_Os06g12960	expressed protein
	4340661	LOC_Os06g14240	hsp20/alpha crystallin family protein, putative, expressed
	4340698	LOC_Os06g15330	CCT/B-box zinc finger protein, putative, expressed
	4340746	LOC_Os06g16370	CCT/B-box zinc finger protein, putative, expressed; Probable transcription factor involved in the regulation of flower development. Required for the promotion of flowering under short day (SD) conditions and the suppression of flowering under long day (LD) conditions. Regulates positively the floral activator HEADING DATE 3a (HD3A) under SD and negatively under LD conditions
	4340812	LOC_Os06g19444	CCT/B-box zinc finger protein, putative, expressed
	4340874	LOC_Os06g21110	expressed protein
	OsJ_21137	LOC_Os06g21230	glycine rich protein family protein, putative, expressed
	4340877	LOC_Os06g21240	glycine rich protein family protein, putative, expressed
	OsJ_21150	LOC_Os06g21530	expressed protein
	OsJ_21161	LOC_Os06g21760	jasmonate O-methyltransferase, putative
	4340927	LOC_Os06g22660	EMB1303, putative, expressed
	4340945	LOC_Os06g23114	copper methylamine oxidase precursor, putative, expressed
	4340977	LOC_Os06g24070	myb-like DNA-binding domain containing protein, expressed; Probable transcriptional activator that promotes chloroplast development. Acts as an activator of nuclear photosynthetic genes involved in chlorophyll biosynthesis, light harvesting, and electron transport
	4341004	LOC_Os06g25950	expressed protein
	4341032	LOC_Os06g28050	expressed protein
	4341207	LOC_Os06g34070	GDSL-like lipase/acylhydrolase, putative, expressed
[truncated: 338 more rows]

## Sheet: AgriGo of DEGFu-sp
AgriGo analysis of DEGFu-sp to anther, ovary and leaf
Anther (red)
GO_acc	term_type	Term	queryitem	querytotal	bgitem	bgtotal	pvalue	FDR	entries
GO:0009765	P	photosynthesis, light harvesting	7	398	18	24460	9.6e-08	5.3e-05	// LOC_Os06g21590 // LOC_Os01g41710 // LOC_Os02g10390 // LOC_Os11g13890 // LOC_Os07g37240 // LOC_Os07g38960 // LOC_Os08g33820
GO:0015979	P	photosynthesis	12	398	100	24460	2.5e-07	6.9e-05	// LOC_Os12g23200 // LOC_Os06g21590 // LOC_Os01g41710 // LOC_Os12g08770 // LOC_Os11g13890 // LOC_Os07g38960 // LOC_Os01g31690 // LOC_Os07g37240 // LOC_Os07g47640 // LOC_Os07g25430 // LOC_Os08g33820 // LOC_Os02g10390
GO:0019684	P	photosynthesis, light reaction	8	398	45	24460	1.9e-06	0.00035	// LOC_Os06g21590 // LOC_Os01g41710 // LOC_Os02g10390 // LOC_Os11g13890 // LOC_Os07g37240 // LOC_Os01g31690 // LOC_Os07g38960 // LOC_Os08g33820
GO:0009889	P	regulation of biosynthetic process	51	398	1616	24460	6.8e-06	0.00053	// LOC_Os07g48450 // LOC_Os07g37090 // LOC_Os04g40140 // LOC_Os06g07030 // LOC_Os07g27330 // LOC_Os10g01470 // LOC_Os01g43550 // LOC_Os06g35960 // LOC_Os01g09900 // LOC_Os05g46370 // LOC_Os09g36730 // LOC_Os01g15210 // LOC_Os04g39470 // LOC_Os03g59850 // LOC_Os03g08930 // LOC_Os03g03070 // LOC_Os03g03100 // LOC_Os02g14910 // LOC_Os03g53150 // LOC_Os07g27140 // LOC_Os10g22600 // LOC_Os03g19630 // …
GO:0031326	P	regulation of cellular biosynthetic process	51	398	1616	24460	6.8e-06	0.00053	// LOC_Os07g48450 // LOC_Os07g37090 // LOC_Os04g40140 // LOC_Os06g07030 // LOC_Os07g27330 // LOC_Os10g01470 // LOC_Os01g43550 // LOC_Os06g35960 // LOC_Os01g09900 // LOC_Os05g46370 // LOC_Os09g36730 // LOC_Os01g15210 // LOC_Os04g39470 // LOC_Os03g59850 // LOC_Os03g08930 // LOC_Os03g03070 // LOC_Os03g03100 // LOC_Os02g14910 // LOC_Os03g53150 // LOC_Os07g27140 // LOC_Os10g22600 // LOC_Os03g19630 // …
GO:0031323	P	regulation of cellular metabolic process	52	398	1639	24460	4.7e-06	0.00053	// LOC_Os07g48450 // LOC_Os07g37090 // LOC_Os04g40140 // LOC_Os06g07030 // LOC_Os07g27330 // LOC_Os10g01470 // LOC_Os01g43550 // LOC_Os06g35960 // LOC_Os01g09900 // LOC_Os05g46370 // LOC_Os09g36730 // LOC_Os01g15210 // LOC_Os04g39470 // LOC_Os03g59850 // LOC_Os03g08930 // LOC_Os03g03070 // LOC_Os03g03100 // LOC_Os01g31690 // LOC_Os02g14910 // LOC_Os03g53150 // LOC_Os07g27140 // LOC_Os10g22600 // …
GO:0010556	P	regulation of macromolecule biosynthetic process	51	398	1616	24460	6.8e-06	0.00053	// LOC_Os07g48450 // LOC_Os07g37090 // LOC_Os04g40140 // LOC_Os06g07030 // LOC_Os07g27330 // LOC_Os10g01470 // LOC_Os01g43550 // LOC_Os06g35960 // LOC_Os01g09900 // LOC_Os05g46370 // LOC_Os09g36730 // LOC_Os01g15210 // LOC_Os04g39470 // LOC_Os03g59850 // LOC_Os03g08930 // LOC_Os03g03070 // LOC_Os03g03100 // LOC_Os02g14910 // LOC_Os03g53150 // LOC_Os07g27140 // LOC_Os10g22600 // LOC_Os03g19630 // …
GO:0080090	P	regulation of primary metabolic process	51	398	1673	24460	1.7e-05	0.00077	// LOC_Os07g48450 // LOC_Os07g37090 // LOC_Os04g40140 // LOC_Os06g07030 // LOC_Os07g27330 // LOC_Os10g01470 // LOC_Os01g43550 // LOC_Os06g35960 // LOC_Os01g09900 // LOC_Os05g46370 // LOC_Os09g36730 // LOC_Os01g15210 // LOC_Os04g39470 // LOC_Os03g59850 // LOC_Os03g08930 // LOC_Os03g03070 // LOC_Os03g03100 // LOC_Os02g14910 // LOC_Os03g53150 // LOC_Os07g27140 // LOC_Os10g22600 // LOC_Os03g19630 // …
GO:0019222	P	regulation of metabolic process	52	398	1715	24460	1.6e-05	0.00077	// LOC_Os07g48450 // LOC_Os07g37090 // LOC_Os04g40140 // LOC_Os06g07030 // LOC_Os07g27330 // LOC_Os10g01470 // LOC_Os01g43550 // LOC_Os06g35960 // LOC_Os01g09900 // LOC_Os05g46370 // LOC_Os09g36730 // LOC_Os01g15210 // LOC_Os04g39470 // LOC_Os03g59850 // LOC_Os03g08930 // LOC_Os03g03070 // LOC_Os03g03100 // LOC_Os01g31690 // LOC_Os02g14910 // LOC_Os03g53150 // LOC_Os07g27140 // LOC_Os10g22600 // …
GO:0050794	P	regulation of cellular process	58	398	1983	24460	1.4e-05	0.00077	// LOC_Os07g48450 // LOC_Os07g37090 // LOC_Os04g40140 // LOC_Os06g07030 // LOC_Os07g27330 // LOC_Os12g08730 // LOC_Os01g43550 // LOC_Os06g35960 // LOC_Os01g09900 // LOC_Os05g46370 // LOC_Os09g36730 // LOC_Os01g15210 // LOC_Os04g39470 // LOC_Os03g59850 // LOC_Os03g08930 // LOC_Os03g03070 // LOC_Os02g56130 // LOC_Os05g48930 // LOC_Os03g03100 // LOC_Os01g31690 // LOC_Os02g14910 // LOC_Os03g53150 // …
GO:0019219	P	regulation of nucleobase, nucleoside, nucleotide and nucleic acid metabolic process	49	398	1582	24460	1.7e-05	0.00077	// LOC_Os07g48450 // LOC_Os04g40140 // LOC_Os06g07030 // LOC_Os07g27330 // LOC_Os10g01470 // LOC_Os01g43550 // LOC_Os06g35960 // LOC_Os01g09900 // LOC_Os05g46370 // LOC_Os09g36730 // LOC_Os01g15210 // LOC_Os04g39470 // LOC_Os03g59850 // LOC_Os03g08930 // LOC_Os03g03070 // LOC_Os03g03100 // LOC_Os02g14910 // LOC_Os03g53150 // LOC_Os07g27140 // LOC_Os10g22600 // LOC_Os03g19630 // LOC_Os07g13920 // …
GO:0051171	P	regulation of nitrogen compound metabolic process	49	398	1582	24460	1.7e-05	0.00077	// LOC_Os07g48450 // LOC_Os04g40140 // LOC_Os06g07030 // LOC_Os07g27330 // LOC_Os10g01470 // LOC_Os01g43550 // LOC_Os06g35960 // LOC_Os01g09900 // LOC_Os05g46370 // LOC_Os09g36730 // LOC_Os01g15210 // LOC_Os04g39470 // LOC_Os03g59850 // LOC_Os03g08930 // LOC_Os03g03070 // LOC_Os03g03100 // LOC_Os02g14910 // LOC_Os03g53150 // LOC_Os07g27140 // LOC_Os10g22600 // LOC_Os03g19630 // LOC_Os07g13920 // …
GO:0010468	P	regulation of gene expression	50	398	1638	24460	2e-05	0.00084	// LOC_Os07g48450 // LOC_Os07g37090 // LOC_Os04g40140 // LOC_Os06g07030 // LOC_Os07g27330 // LOC_Os10g01470 // LOC_Os01g43550 // LOC_Os06g35960 // LOC_Os01g09900 // LOC_Os05g46370 // LOC_Os09g36730 // LOC_Os01g15210 // LOC_Os04g39470 // LOC_Os03g59850 // LOC_Os03g08930 // LOC_Os03g03070 // LOC_Os03g03100 // LOC_Os02g14910 // LOC_Os03g53150 // LOC_Os07g27140 // LOC_Os10g22600 // LOC_Os03g19630 // …
GO:0060255	P	regulation of macromolecule metabolic process	51	398	1697	24460	2.4e-05	0.00096	// LOC_Os07g48450 // LOC_Os07g37090 // LOC_Os04g40140 // LOC_Os06g07030 // LOC_Os07g27330 // LOC_Os10g01470 // LOC_Os01g43550 // LOC_Os06g35960 // LOC_Os01g09900 // LOC_Os05g46370 // LOC_Os09g36730 // LOC_Os01g15210 // LOC_Os04g39470 // LOC_Os03g59850 // LOC_Os03g08930 // LOC_Os03g03070 // LOC_Os03g03100 // LOC_Os02g14910 // LOC_Os03g53150 // LOC_Os07g27140 // LOC_Os10g22600 // LOC_Os03g19630 // …
GO:0045449	P	regulation of transcription	48	398	1576	24460	3.1e-05	0.0011	// LOC_Os07g48450 // LOC_Os04g40140 // LOC_Os06g07030 // LOC_Os07g27330 // LOC_Os10g01470 // LOC_Os01g43550 // LOC_Os06g35960 // LOC_Os01g09900 // LOC_Os05g46370 // LOC_Os09g36730 // LOC_Os01g15210 // LOC_Os04g39470 // LOC_Os03g59850 // LOC_Os03g08930 // LOC_Os03g03070 // LOC_Os03g03100 // LOC_Os02g14910 // LOC_Os03g53150 // LOC_Os07g27140 // LOC_Os10g22600 // LOC_Os03g19630 // LOC_Os07g13920 // …
GO:0006350	P	transcription	50	398	1698	24460	4.9e-05	0.0017	// LOC_Os07g48450 // LOC_Os04g40140 // LOC_Os06g07030 // LOC_Os07g27330 // LOC_Os10g01470 // LOC_Os01g43550 // LOC_Os06g35960 // LOC_Os01g09900 // LOC_Os05g46370 // LOC_Os09g36730 // LOC_Os01g15210 // LOC_Os04g39470 // LOC_Os03g59850 // LOC_Os03g08930 // LOC_Os03g03070 // LOC_Os03g03100 // LOC_Os02g14910 // LOC_Os03g53150 // LOC_Os07g27140 // LOC_Os10g22600 // LOC_Os03g19630 // LOC_Os07g13920 // …
GO:0050789	P	regulation of biological process	58	398	2081	24460	5.2e-05	0.0017	// LOC_Os07g48450 // LOC_Os07g37090 // LOC_Os04g40140 // LOC_Os06g07030 // LOC_Os07g27330 // LOC_Os12g08730 // LOC_Os01g43550 // LOC_Os06g35960 // LOC_Os01g09900 // LOC_Os05g46370 // LOC_Os09g36730 // LOC_Os01g15210 // LOC_Os04g39470 // LOC_Os03g59850 // LOC_Os03g08930 // LOC_Os03g03070 // LOC_Os02g56130 // LOC_Os05g48930 // LOC_Os03g03100 // LOC_Os01g31690 // LOC_Os02g14910 // LOC_Os03g53150 // …
GO:0065007	P	biological regulation	58	398	2175	24460	0.00017	0.0051	// LOC_Os07g48450 // LOC_Os07g37090 // LOC_Os04g40140 // LOC_Os06g07030 // LOC_Os07g27330 // LOC_Os12g08730 // LOC_Os01g43550 // LOC_Os06g35960 // LOC_Os01g09900 // LOC_Os05g46370 // LOC_Os09g36730 // LOC_Os01g15210 // LOC_Os04g39470 // LOC_Os03g59850 // LOC_Os03g08930 // LOC_Os03g03070 // LOC_Os02g56130 // LOC_Os05g48930 // LOC_Os03g03100 // LOC_Os01g31690 // LOC_Os02g14910 // LOC_Os03g53150 // …
GO:0006091	P	generation of precursor metabolites and energy	14	398	308	24460	0.00075	0.022	// LOC_Os06g21590 // LOC_Os01g41710 // LOC_Os02g10390 // LOC_Os06g04510 // LOC_Os11g13890 // LOC_Os07g38960 // LOC_Os01g31690 // LOC_Os07g37240 // LOC_Os01g55350 // LOC_Os04g40310 // LOC_Os02g08330 // LOC_Os08g33820 // LOC_Os08g01380 // LOC_Os11g10980
GO:0016840	F	carbon-nitrogen lyase activity	7	398	35	24460	4.3e-06	0.0017	// LOC_Os03g15710 // LOC_Os12g04424 // LOC_Os06g41850 // LOC_Os02g41680 // LOC_Os06g41830 // LOC_Os03g53950 // LOC_Os02g41630
GO:0016844	F	strictosidine synthase activity	5	398	24	24460	8.9e-05	0.012	// LOC_Os06g41830 // LOC_Os06g41850 // LOC_Os12g04424 // LOC_Os03g15710 // LOC_Os03g53950
GO:0016843	F	amine-lyase activity	5	398	24	24460	8.9e-05	0.012	// LOC_Os06g41830 // LOC_Os06g41850 // LOC_Os12g04424 // LOC_Os03g15710 // LOC_Os03g53950
GO:0016829	F	lyase activity	14	398	286	24460	0.00038	0.038	// LOC_Os06g04510 // LOC_Os03g15710 // LOC_Os04g01690 // LOC_Os01g55350 // LOC_Os06g41850 // LOC_Os02g41680 // LOC_Os04g27670 // LOC_Os12g04424 // LOC_Os06g41830 // LOC_Os02g47860 // LOC_Os03g53950 // LOC_Os02g41630 // LOC_Os07g34520 // LOC_Os09g32025
GO:0030528	F	transcription regulator activity	32	398	1037	24460	0.00056	0.046	// LOC_Os06g07030 // LOC_Os06g35960 // LOC_Os01g09900 // LOC_Os05g46370 // LOC_Os02g08440 // LOC_Os01g15210 // LOC_Os01g43550 // LOC_Os03g08930 // LOC_Os03g03100 // LOC_Os02g14910 // LOC_Os10g01470 // LOC_Os10g22600 // LOC_Os11g04230 // LOC_Os11g29870 // LOC_Os05g41780 // LOC_Os06g09717 // LOC_Os01g23770 // LOC_Os03g09820 // LOC_Os09g36440 // LOC_Os01g60600 // LOC_Os03g19780 // LOC_Os03g03070 // …
GO:0044464	C	cell part	143	398	6353	24460	8.9e-06	0.00047	// LOC_Os08g02130 // LOC_Os01g17402 // LOC_Os01g64820 // LOC_Os08g32610 // LOC_Os02g56130 // LOC_Os05g41390 // LOC_Os10g28000 // LOC_Os06g08380 // LOC_Os01g15210 // LOC_Os04g51450 // LOC_Os03g10140 // LOC_Os02g39260 // LOC_Os03g03100 // LOC_Os03g60880 // LOC_Os01g61940 // LOC_Os05g49290 // LOC_Os12g05620 // LOC_Os05g49860 // LOC_Os05g02870 // LOC_Os05g38760 // LOC_Os11g05390 // LOC_Os07g37240 // …
GO:0005623	C	cell	143	398	6353	24460	8.9e-06	0.00047	// LOC_Os08g02130 // LOC_Os01g17402 // LOC_Os01g64820 // LOC_Os08g32610 // LOC_Os02g56130 // LOC_Os05g41390 // LOC_Os10g28000 // LOC_Os06g08380 // LOC_Os01g15210 // LOC_Os04g51450 // LOC_Os03g10140 // LOC_Os02g39260 // LOC_Os03g03100 // LOC_Os03g60880 // LOC_Os01g61940 // LOC_Os05g49290 // LOC_Os12g05620 // LOC_Os05g49860 // LOC_Os05g02870 // LOC_Os05g38760 // LOC_Os11g05390 // LOC_Os07g37240 // …
GO:0016020	C	membrane	57	398	2185	24460	0.00033	0.012	// LOC_Os12g08770 // LOC_Os06g43660 // LOC_Os11g13890 // LOC_Os07g25430 // LOC_Os12g35610 // LOC_Os03g60000 // LOC_Os06g40190 // LOC_Os11g09418 // LOC_Os01g42380 // LOC_Os03g20970 // LOC_Os10g35180 // LOC_Os06g37010 // LOC_Os07g33790 // LOC_Os01g41710 // LOC_Os02g10390 // LOC_Os07g26630 // LOC_Os04g14710 // LOC_Os01g31690 // LOC_Os03g60880 // LOC_Os07g37240 // LOC_Os09g12590 // LOC_Os01g61940 // …
KEGG_METABOLIC_PATHWAYS(1324)	Metabolic pathways	KEGG	50				9.21e-10	2.64e-07	LOC_Os01g19450 LOC_Os01g31690 LOC_Os04g01690 LOC_Os09g35800 LOC_Os08g39300 LOC_Os05g14260 LOC_Os03g61710 LOC_Os03g56800 LOC_Os08g02120 LOC_Os06g07210 LOC_Os01g12560 LOC_Os02g41630 LOC_Os01g14630 LOC_Os04g56920 LOC_Os12g37260 LOC_Os11g08330 LOC_Os05g38350 LOC_Os07g34520 LOC_Os12g08770 LOC_Os04g47190 LOC_Os01g64820 LOC_Os03g47610 LOC_Os04g16680 LOC_Os07g25430 LOC_Os06g04510 LOC_Os01g72520 LOC_Os01g…
KEGG_PHOTOSYNTHESIS-ANTENNA_PROTEINS(15)	Photosynthesis - antenna proteins	KEGG	7				1.33e-08	1.91e-06	LOC_Os07g38960 LOC_Os08g33820 LOC_Os06g21590 LOC_Os01g41710 LOC_Os07g37240 LOC_Os11g13890 LOC_Os02g10390
KEGG_PHOTOSYNTHESIS(41)	Photosynthesis	KEGG	6				4.52e-05	0.00431	LOC_Os01g31690 LOC_Os12g08770 LOC_Os07g25430 LOC_Os08g01380 LOC_Os04g33830 LOC_Os12g23200
KEGG_BIOSYNTHESIS_OF_SECONDARY_METABOLITES(699)	Biosynthesis of secondary metabolites	KEGG	23				0.000228	0.0163	LOC_Os01g19450 LOC_Os09g35800 LOC_Os08g39300 LOC_Os05g14260 LOC_Os03g61710 LOC_Os03g56800 LOC_Os01g12560 LOC_Os02g41630 LOC_Os01g14630 LOC_Os03g26430 LOC_Os04g47190 LOC_Os05g49290 LOC_Os06g04510 LOC_Os01g61690 LOC_Os03g05770 LOC_Os06g12150 LOC_Os01g63830 LOC_Os03g31550 LOC_Os02g41680 LOC_Os04g40310 LOC_Os09g29490 LOC_Os06g48030 LOC_Os11g38810
KEGG_PHENYLALANINE_METABOLISM(75)	Phenylalanine metabolism	KEGG	6				0.000919	0.0439	LOC_Os05g14260 LOC_Os02g41630 LOC_Os03g05770 LOC_Os02g41680 LOC_Os09g29490 LOC_Os06g48030
KEGG_DNA_REPLICATION(48)	DNA replication	KEGG	5				0.000824	0.0439	LOC_Os02g56130 LOC_Os11g08330 LOC_Os01g64820 LOC_Os01g10690 LOC_Os03g63870
Ovary (black)
GO_acc	term_type	Term	queryitem	querytotal	bgitem	bgtotal	pvalue	FDR	entries
GO:0009312	P	oligosaccharide biosynthetic process	5	367	32	24460	0.0002	0.018	// LOC_Os10g40550 // LOC_Os02g51680 // LOC_Os09g20390 // LOC_Os10g40555 // LOC_Os05g03810
GO:0005992	P	trehalose biosynthetic process	5	367	28	24460	0.00012	0.018	// LOC_Os10g40550 // LOC_Os02g51680 // LOC_Os09g20390 // LOC_Os10g40555 // LOC_Os05g03810
GO:0005991	P	trehalose metabolic process	5	367	29	24460	0.00013	0.018	// LOC_Os10g40550 // LOC_Os02g51680 // LOC_Os09g20390 // LOC_Os10g40555 // LOC_Os05g03810
GO:0016138	P	glycoside biosynthetic process	5	367	31	24460	0.00018	0.018	// LOC_Os10g40550 // LOC_Os02g51680 // LOC_Os09g20390 // LOC_Os10g40555 // LOC_Os05g03810
GO:0046351	P	disaccharide biosynthetic process	5	367	31	24460	0.00018	0.018	// LOC_Os10g40550 // LOC_Os02g51680 // LOC_Os09g20390 // LOC_Os10g40555 // LOC_Os05g03810
GO:0042221	P	response to chemical stimulus	15	367	308	24460	0.0001	0.018	// LOC_Os01g18970 // LOC_Os04g39100 // LOC_Os02g44870 // LOC_Os05g43920 // LOC_Os03g22010 // LOC_Os03g25330 // LOC_Os05g48040 // LOC_Os11g01200 // LOC_Os06g35520 // LOC_Os12g02080 // LOC_Os04g56850 // LOC_Os06g35480 // LOC_Os01g48060 // LOC_Os03g55410 // LOC_Os11g26760
GO:0050896	P	response to stimulus	29	367	1022	24460	0.001	0.044	// LOC_Os01g18970 // LOC_Os04g39100 // LOC_Os03g22010 // LOC_Os05g31230 // LOC_Os12g09739 // LOC_Os09g25330 // LOC_Os06g32240 // LOC_Os03g55410 // LOC_Os11g37960 // LOC_Os07g29820 // LOC_Os11g26760 // LOC_Os12g25350 // LOC_Os01g21240 // LOC_Os02g44870 // LOC_Os01g65440 // LOC_Os06g06860 // LOC_Os11g01200 // LOC_Os01g48060 // LOC_Os05g43920 // LOC_Os05g48040 // LOC_Os11g42070 // LOC_Os12g02080 // …
GO:0009311	P	oligosaccharide metabolic process	5	367	46	24460	0.00092	0.044	// LOC_Os10g40550 // LOC_Os02g51680 // LOC_Os09g20390 // LOC_Os10g40555 // LOC_Os05g03810
GO:0005984	P	disaccharide metabolic process	5	367	44	24460	0.00077	0.044	// LOC_Os10g40550 // LOC_Os02g51680 // LOC_Os09g20390 // LOC_Os10g40555 // LOC_Os05g03810
GO:0016137	P	glycoside metabolic process	5	367	44	24460	0.00077	0.044	// LOC_Os10g40550 // LOC_Os02g51680 // LOC_Os09g20390 // LOC_Os10g40555 // LOC_Os05g03810
GO:0045449	P	regulation of transcription	40	367	1576	24460	0.001	0.044	// LOC_Os05g48010 // LOC_Os05g37080 // LOC_Os04g42940 // LOC_Os05g34310 // LOC_Os01g64790 // LOC_Os09g36220 // LOC_Os02g45450 // LOC_Os10g33960 // LOC_Os11g05930 // LOC_Os02g49440 // LOC_Os09g35010 // LOC_Os09g29460 // LOC_Os05g34830 // LOC_Os02g06950 // LOC_Os09g28440 // LOC_Os02g50480 // LOC_Os02g40510 // LOC_Os06g03670 // LOC_Os02g45170 // LOC_Os02g45420 // LOC_Os07g37610 // LOC_Os06g22870 // …
GO:0019219	P	regulation of nucleobase, nucleoside, nucleotide and nucleic acid metabolic process	40	367	1582	24460	0.0011	0.044	// LOC_Os05g48010 // LOC_Os05g37080 // LOC_Os04g42940 // LOC_Os05g34310 // LOC_Os01g64790 // LOC_Os09g36220 // LOC_Os02g45450 // LOC_Os10g33960 // LOC_Os11g05930 // LOC_Os02g49440 // LOC_Os09g35010 // LOC_Os09g29460 // LOC_Os05g34830 // LOC_Os02g06950 // LOC_Os09g28440 // LOC_Os02g50480 // LOC_Os02g40510 // LOC_Os06g03670 // LOC_Os02g45170 // LOC_Os02g45420 // LOC_Os07g37610 // LOC_Os06g22870 // …
GO:0051171	P	regulation of nitrogen compound metabolic process	40	367	1582	24460	0.0011	0.044	// LOC_Os05g48010 // LOC_Os05g37080 // LOC_Os04g42940 // LOC_Os05g34310 // LOC_Os01g64790 // LOC_Os09g36220 // LOC_Os02g45450 // LOC_Os10g33960 // LOC_Os11g05930 // LOC_Os02g49440 // LOC_Os09g35010 // LOC_Os09g29460 // LOC_Os05g34830 // LOC_Os02g06950 // LOC_Os09g28440 // LOC_Os02g50480 // LOC_Os02g40510 // LOC_Os06g03670 // LOC_Os02g45170 // LOC_Os02g45420 // LOC_Os07g37610 // LOC_Os06g22870 // …
GO:0005875	C	microtubule associated complex	6	367	51	24460	0.00019	0.019	// LOC_Os02g43130 // LOC_Os12g42160 // LOC_Os01g55510 // LOC_Os03g02290 // LOC_Os12g39980 // LOC_Os03g53920
KEGG_DITERPENOID_BIOSYNTHESIS	Diterpenoid biosynthesis	KEGG	4				0.000236	0.0455	LOC_Os06g37330 LOC_Os01g55240 LOC_Os01g11150 LOC_Os04g10010
Leaf (green)
GO_acc	term_type	Term	queryitem	querytotal	bgitem	bgtotal	pvalue	FDR	entries
GO:0006810	P	transport	81	537	1639	24460	2e-11	5.3e-09	// LOC_Os05g39560 // LOC_Os01g65150 // LOC_Os01g50070 // LOC_Os01g07730 // LOC_Os07g39350 // LOC_Os01g65130 // LOC_Os04g56240 // LOC_Os04g43070 // LOC_Os03g08070 // LOC_Os03g14690 // LOC_Os03g37640 // LOC_Os04g39430 // LOC_Os03g37411 // LOC_Os05g11780 // LOC_Os12g37360 // LOC_Os07g48130 // LOC_Os03g15690 // LOC_Os08g36040 // LOC_Os11g42490 // LOC_Os09g38100 // LOC_Os01g42234 // LOC_Os03g27040 // …
GO:0051234	P	establishment of localization	81	537	1639	24460	2e-11	5.3e-09	// LOC_Os05g39560 // LOC_Os01g65150 // LOC_Os01g50070 // LOC_Os01g07730 // LOC_Os07g39350 // LOC_Os01g65130 // LOC_Os04g56240 // LOC_Os04g43070 // LOC_Os03g08070 // LOC_Os03g14690 // LOC_Os03g37640 // LOC_Os04g39430 // LOC_Os03g37411 // LOC_Os05g11780 // LOC_Os12g37360 // LOC_Os07g48130 // LOC_Os03g15690 // LOC_Os08g36040 // LOC_Os11g42490 // LOC_Os09g38100 // LOC_Os01g42234 // LOC_Os03g27040 // …
GO:0051179	P	localization	82	537	1658	24460	1.4e-11	5.3e-09	// LOC_Os05g39560 // LOC_Os01g65150 // LOC_Os01g50070 // LOC_Os01g07730 // LOC_Os07g39350 // LOC_Os01g65130 // LOC_Os04g56240 // LOC_Os04g43070 // LOC_Os03g08070 // LOC_Os03g14690 // LOC_Os03g37640 // LOC_Os04g39430 // LOC_Os03g37411 // LOC_Os05g11780 // LOC_Os12g37360 // LOC_Os07g48130 // LOC_Os03g15690 // LOC_Os08g36040 // LOC_Os11g42490 // LOC_Os09g38100 // LOC_Os01g42234 // LOC_Os03g27040 // …
GO:0006811	P	ion transport	29	537	450	24460	6.6e-07	0.00011	// LOC_Os03g08070 // LOC_Os01g08020 // LOC_Os04g39430 // LOC_Os07g48130 // LOC_Os10g36200 // LOC_Os03g27040 // LOC_Os11g01530 // LOC_Os05g41580 // LOC_Os08g39370 // LOC_Os07g43040 // LOC_Os09g27580 // LOC_Os04g51820 // LOC_Os03g37830 // LOC_Os05g02240 // LOC_Os03g14690 // LOC_Os02g57620 // LOC_Os01g45750 // LOC_Os06g48800 // LOC_Os08g23440 // LOC_Os03g03590 // LOC_Os05g39560 // LOC_Os02g38020 // …
GO:0044271	P	cellular nitrogen compound biosynthetic process	20	537	232	24460	6.2e-07	0.00011	// LOC_Os01g17170 // LOC_Os04g56400 // LOC_Os05g38150 // LOC_Os03g55280 // LOC_Os09g36800 // LOC_Os06g49110 // LOC_Os03g12290 // LOC_Os05g47640 // LOC_Os03g63330 // LOC_Os03g20700 // LOC_Os04g42520 // LOC_Os05g49800 // LOC_Os03g15120 // LOC_Os12g32230 // LOC_Os08g44530 // LOC_Os02g51080 // LOC_Os01g55870 // LOC_Os10g35840 // LOC_Os10g28360 // LOC_Os02g50240
GO:0034641	P	cellular nitrogen compound metabolic process	29	537	473	24460	1.7e-06	0.00023	// LOC_Os01g17170 // LOC_Os04g56400 // LOC_Os03g25500 // LOC_Os03g63330 // LOC_Os04g42520 // LOC_Os04g51400 // LOC_Os08g44530 // LOC_Os06g40940 // LOC_Os10g28360 // LOC_Os03g12290 // LOC_Os02g07160 // LOC_Os06g49110 // LOC_Os05g49800 // LOC_Os03g20700 // LOC_Os01g55870 // LOC_Os09g35970 // LOC_Os05g38150 // LOC_Os03g55280 // LOC_Os03g52840 // LOC_Os10g35840 // LOC_Os02g51080 // LOC_Os08g04180 // …
GO:0006720	P	isoprenoid metabolic process	8	537	41	24460	8.9e-06	0.00092	// LOC_Os04g37619 // LOC_Os07g36190 // LOC_Os01g50760 // LOC_Os12g17320 // LOC_Os02g39160 // LOC_Os05g50550 // LOC_Os05g33840 // LOC_Os03g52170
GO:0008299	P	isoprenoid biosynthetic process	8	537	41	24460	8.9e-06	0.00092	// LOC_Os04g37619 // LOC_Os07g36190 // LOC_Os01g50760 // LOC_Os12g17320 // LOC_Os02g39160 // LOC_Os05g50550 // LOC_Os05g33840 // LOC_Os03g52170
GO:0044281	P	small molecule metabolic process	47	537	1079	24460	1.2e-05	0.001	// LOC_Os03g08070 // LOC_Os04g56400 // LOC_Os03g25500 // LOC_Os10g13550 // LOC_Os03g63330 // LOC_Os04g42520 // LOC_Os04g51400 // LOC_Os10g21264 // LOC_Os01g46610 // LOC_Os09g16920 // LOC_Os08g44530 // LOC_Os05g49880 // LOC_Os06g40940 // LOC_Os05g06890 // LOC_Os01g43020 // LOC_Os01g47550 // LOC_Os03g27040 // LOC_Os03g12290 // LOC_Os05g41580 // LOC_Os02g07160 // LOC_Os10g28360 // LOC_Os11g42510 // …
GO:0008652	P	cellular amino acid biosynthetic process	13	537	129	24460	1.3e-05	0.001	// LOC_Os03g12290 // LOC_Os04g56400 // LOC_Os05g38150 // LOC_Os03g55280 // LOC_Os09g36800 // LOC_Os05g47640 // LOC_Os03g63330 // LOC_Os05g49800 // LOC_Os03g15120 // LOC_Os08g44530 // LOC_Os01g55870 // LOC_Os10g28360 // LOC_Os02g50240
GO:0006820	P	anion transport	8	537	48	24460	2.5e-05	0.0018	// LOC_Os02g38020 // LOC_Os02g57620 // LOC_Os01g45750 // LOC_Os01g08020 // LOC_Os03g06520 // LOC_Os08g23440 // LOC_Os03g09930 // LOC_Os09g06499
GO:0043436	P	oxoacid metabolic process	26	537	490	24460	6e-05	0.0032	// LOC_Os04g56400 // LOC_Os03g25500 // LOC_Os03g63330 // LOC_Os01g46610 // LOC_Os08g44530 // LOC_Os05g49880 // LOC_Os06g40940 // LOC_Os10g28360 // LOC_Os03g12290 // LOC_Os02g07160 // LOC_Os05g49800 // LOC_Os01g55870 // LOC_Os05g38150 // LOC_Os03g55280 // LOC_Os03g52840 // LOC_Os09g16920 // LOC_Os03g52170 // LOC_Os07g43700 // LOC_Os04g37619 // LOC_Os08g04180 // LOC_Os09g36800 // LOC_Os04g51400 // …
GO:0046483	P	heterocycle metabolic process	21	537	349	24460	5.8e-05	0.0032	// LOC_Os03g27040 // LOC_Os01g17170 // LOC_Os03g08070 // LOC_Os03g15120 // LOC_Os05g38150 // LOC_Os08g04180 // LOC_Os05g41580 // LOC_Os06g49110 // LOC_Os07g43040 // LOC_Os01g43020 // LOC_Os10g41410 // LOC_Os04g42520 // LOC_Os03g20700 // LOC_Os10g34230 // LOC_Os10g21264 // LOC_Os07g46630 // LOC_Os12g32230 // LOC_Os03g14690 // LOC_Os02g51080 // LOC_Os10g35840 // LOC_Os01g47550
GO:0009309	P	amine biosynthetic process	13	537	149	24460	5.1e-05	0.0032	// LOC_Os03g12290 // LOC_Os04g56400 // LOC_Os05g38150 // LOC_Os03g55280 // LOC_Os09g36800 // LOC_Os05g47640 // LOC_Os03g63330 // LOC_Os05g49800 // LOC_Os03g15120 // LOC_Os08g44530 // LOC_Os01g55870 // LOC_Os10g28360 // LOC_Os02g50240
GO:0006082	P	organic acid metabolic process	26	537	491	24460	6.2e-05	0.0032	// LOC_Os04g56400 // LOC_Os03g25500 // LOC_Os03g63330 // LOC_Os01g46610 // LOC_Os08g44530 // LOC_Os05g49880 // LOC_Os06g40940 // LOC_Os10g28360 // LOC_Os03g12290 // LOC_Os02g07160 // LOC_Os05g49800 // LOC_Os01g55870 // LOC_Os05g38150 // LOC_Os03g55280 // LOC_Os03g52840 // LOC_Os09g16920 // LOC_Os03g52170 // LOC_Os07g43700 // LOC_Os04g37619 // LOC_Os08g04180 // LOC_Os09g36800 // LOC_Os04g51400 // …
GO:0019752	P	carboxylic acid metabolic process	26	537	490	24460	6e-05	0.0032	// LOC_Os04g56400 // LOC_Os03g25500 // LOC_Os03g63330 // LOC_Os01g46610 // LOC_Os08g44530 // LOC_Os05g49880 // LOC_Os06g40940 // LOC_Os10g28360 // LOC_Os03g12290 // LOC_Os02g07160 // LOC_Os05g49800 // LOC_Os01g55870 // LOC_Os05g38150 // LOC_Os03g55280 // LOC_Os03g52840 // LOC_Os09g16920 // LOC_Os03g52170 // LOC_Os07g43700 // LOC_Os04g37619 // LOC_Os08g04180 // LOC_Os09g36800 // LOC_Os04g51400 // …
GO:0016053	P	organic acid biosynthetic process	15	537	203	24460	8.1e-05	0.0032	// LOC_Os03g12290 // LOC_Os04g37619 // LOC_Os04g56400 // LOC_Os05g38150 // LOC_Os03g55280 // LOC_Os09g36800 // LOC_Os05g47640 // LOC_Os03g63330 // LOC_Os05g49800 // LOC_Os03g15120 // LOC_Os08g44530 // LOC_Os09g16920 // LOC_Os01g55870 // LOC_Os10g28360 // LOC_Os02g50240
GO:0009308	P	amine metabolic process	23	537	414	24460	8.3e-05	0.0032	// LOC_Os04g56400 // LOC_Os03g25500 // LOC_Os03g63330 // LOC_Os09g37100 // LOC_Os08g44530 // LOC_Os06g40940 // LOC_Os10g28360 // LOC_Os03g12290 // LOC_Os02g07160 // LOC_Os07g49110 // LOC_Os05g49800 // LOC_Os01g55870 // LOC_Os10g34230 // LOC_Os05g38150 // LOC_Os03g55280 // LOC_Os03g52840 // LOC_Os08g04180 // LOC_Os06g23114 // LOC_Os09g36800 // LOC_Os04g51400 // LOC_Os05g47640 // LOC_Os03g15120 // …
GO:0046394	P	carboxylic acid biosynthetic process	15	537	203	24460	8.1e-05	0.0032	// LOC_Os03g12290 // LOC_Os04g37619 // LOC_Os04g56400 // LOC_Os05g38150 // LOC_Os03g55280 // LOC_Os09g36800 // LOC_Os05g47640 // LOC_Os03g63330 // LOC_Os05g49800 // LOC_Os03g15120 // LOC_Os08g44530 // LOC_Os09g16920 // LOC_Os01g55870 // LOC_Os10g28360 // LOC_Os02g50240
GO:0030001	P	metal ion transport	16	537	225	24460	7.3e-05	0.0032	// LOC_Os03g27040 // LOC_Os03g08070 // LOC_Os11g01530 // LOC_Os05g41580 // LOC_Os03g37830 // LOC_Os08g39370 // LOC_Os02g49760 // LOC_Os01g45750 // LOC_Os04g39430 // LOC_Os07g43040 // LOC_Os09g27580 // LOC_Os09g21000 // LOC_Os07g48130 // LOC_Os05g39560 // LOC_Os08g23440 // LOC_Os10g36200
GO:0042180	P	cellular ketone metabolic process	26	537	496	24460	7.3e-05	0.0032	// LOC_Os04g56400 // LOC_Os03g25500 // LOC_Os03g63330 // LOC_Os01g46610 // LOC_Os08g44530 // LOC_Os05g49880 // LOC_Os06g40940 // LOC_Os10g28360 // LOC_Os03g12290 // LOC_Os02g07160 // LOC_Os05g49800 // LOC_Os01g55870 // LOC_Os05g38150 // LOC_Os03g55280 // LOC_Os03g52840 // LOC_Os09g16920 // LOC_Os03g52170 // LOC_Os07g43700 // LOC_Os04g37619 // LOC_Os08g04180 // LOC_Os09g36800 // LOC_Os04g51400 // …
GO:0006812	P	cation transport	22	537	390	24460	9.6e-05	0.0036	// LOC_Os03g08070 // LOC_Os04g39430 // LOC_Os07g48130 // LOC_Os10g36200 // LOC_Os03g27040 // LOC_Os11g01530 // LOC_Os05g41580 // LOC_Os08g39370 // LOC_Os07g43040 // LOC_Os09g27580 // LOC_Os04g51820 // LOC_Os03g37830 // LOC_Os05g02240 // LOC_Os03g14690 // LOC_Os01g45750 // LOC_Os06g48800 // LOC_Os08g23440 // LOC_Os03g03590 // LOC_Os02g49760 // LOC_Os10g21264 // LOC_Os09g21000 // LOC_Os05g39560
GO:0018130	P	heterocycle biosynthetic process	9	537	81	24460	0.00014	0.0049	// LOC_Os01g17170 // LOC_Os05g38150 // LOC_Os12g32230 // LOC_Os06g49110 // LOC_Os04g42520 // LOC_Os03g20700 // LOC_Os03g15120 // LOC_Os02g51080 // LOC_Os10g35840
GO:0006629	P	lipid metabolic process	25	537	492	24460	0.00016	0.0054	// LOC_Os04g56240 // LOC_Os08g34220 // LOC_Os08g04800 // LOC_Os01g50760 // LOC_Os03g52010 // LOC_Os01g47410 // LOC_Os02g39160 // LOC_Os07g36190 // LOC_Os01g46169 // LOC_Os07g47250 // LOC_Os12g17320 // LOC_Os11g34370 // LOC_Os05g33840 // LOC_Os01g11570 // LOC_Os09g23740 // LOC_Os07g06800 // LOC_Os09g16920 // LOC_Os05g50550 // LOC_Os03g52170 // LOC_Os04g37619 // LOC_Os06g34070 // LOC_Os09g37100 // …
GO:0006520	P	cellular amino acid metabolic process	19	537	332	24460	0.00024	0.0078	// LOC_Os03g12290 // LOC_Os04g56400 // LOC_Os05g38150 // LOC_Os08g04180 // LOC_Os03g25500 // LOC_Os03g52840 // LOC_Os03g55280 // LOC_Os05g47640 // LOC_Os03g63330 // LOC_Os02g07160 // LOC_Os05g49800 // LOC_Os04g51400 // LOC_Os03g15120 // LOC_Os09g36800 // LOC_Os08g44530 // LOC_Os01g55870 // LOC_Os06g40940 // LOC_Os10g28360 // LOC_Os02g50240
GO:0044106	P	cellular amine metabolic process	20	537	366	24460	0.00029	0.0092	// LOC_Os03g12290 // LOC_Os04g56400 // LOC_Os05g38150 // LOC_Os08g04180 // LOC_Os03g25500 // LOC_Os03g52840 // LOC_Os03g55280 // LOC_Os05g47640 // LOC_Os03g63330 // LOC_Os02g07160 // LOC_Os05g49800 // LOC_Os04g51400 // LOC_Os09g37100 // LOC_Os03g15120 // LOC_Os09g36800 // LOC_Os08g44530 // LOC_Os01g55870 // LOC_Os06g40940 // LOC_Os10g28360 // LOC_Os02g50240
GO:0006519	P	cellular amino acid and derivative metabolic process	21	537	408	24460	0.00044	0.013	// LOC_Os03g12290 // LOC_Os05g47640 // LOC_Os05g38150 // LOC_Os08g04180 // LOC_Os03g25500 // LOC_Os03g52840 // LOC_Os06g40940 // LOC_Os03g55280 // LOC_Os05g49800 // LOC_Os03g63330 // LOC_Os02g07160 // LOC_Os11g42510 // LOC_Os04g56400 // LOC_Os09g37100 // LOC_Os03g15120 // LOC_Os09g36800 // LOC_Os08g44530 // LOC_Os01g55870 // LOC_Os04g51400 // LOC_Os10g28360 // LOC_Os02g50240
GO:0015979	P	photosynthesis	9	537	100	24460	0.00058	0.017	// LOC_Os01g17170 // LOC_Os02g51080 // LOC_Os01g42234 // LOC_Os09g17740 // LOC_Os01g64960 // LOC_Os12g17320 // LOC_Os05g50550 // LOC_Os01g71190 // LOC_Os12g08830
GO:0033014	P	tetrapyrrole biosynthetic process	5	537	31	24460	0.00098	0.028	// LOC_Os01g17170 // LOC_Os03g20700 // LOC_Os06g49110 // LOC_Os02g51080 // LOC_Os10g35840
GO:0015698	P	inorganic anion transport	5	537	33	24460	0.0013	0.034	// LOC_Os03g06520 // LOC_Os08g23440 // LOC_Os03g09930 // LOC_Os09g06499 // LOC_Os02g38020
GO:0044283	P	small molecule biosynthetic process	16	537	297	24460	0.0013	0.035	// LOC_Os03g12290 // LOC_Os04g37619 // LOC_Os04g56400 // LOC_Os05g38150 // LOC_Os03g55280 // LOC_Os09g36800 // LOC_Os05g47640 // LOC_Os03g63330 // LOC_Os04g42520 // LOC_Os05g49800 // LOC_Os03g15120 // LOC_Os08g44530 // LOC_Os09g16920 // LOC_Os01g55870 // LOC_Os10g28360 // LOC_Os02g50240
GO:0033013	P	tetrapyrrole metabolic process	5	537	35	24460	0.0016	0.041	// LOC_Os01g17170 // LOC_Os03g20700 // LOC_Os06g49110 // LOC_Os02g51080 // LOC_Os10g35840
GO:0005215	F	transporter activity	67	537	1110	24460	3.6e-13	2.2e-10	// LOC_Os05g39560 // LOC_Os01g65150 // LOC_Os01g50070 // LOC_Os01g07730 // LOC_Os07g39350 // LOC_Os01g65130 // LOC_Os04g56240 // LOC_Os04g43070 // LOC_Os03g08070 // LOC_Os03g37640 // LOC_Os03g37411 // LOC_Os07g48130 // LOC_Os08g36040 // LOC_Os01g42234 // LOC_Os03g27040 // LOC_Os05g34010 // LOC_Os05g41580 // LOC_Os03g03590 // LOC_Os08g39370 // LOC_Os07g33310 // LOC_Os08g05280 // LOC_Os07g43040 // …
GO:0022857	F	transmembrane transporter activity	44	537	722	24460	4e-09	1.2e-06	// LOC_Os05g39560 // LOC_Os03g08070 // LOC_Os01g50070 // LOC_Os07g39350 // LOC_Os04g43070 // LOC_Os03g37640 // LOC_Os03g37411 // LOC_Os07g48130 // LOC_Os01g68330 // LOC_Os01g42234 // LOC_Os01g08020 // LOC_Os03g27040 // LOC_Os05g41580 // LOC_Os01g52550 // LOC_Os07g33310 // LOC_Os07g43040 // LOC_Os09g27580 // LOC_Os06g46670 // LOC_Os04g51820 // LOC_Os02g13560 // LOC_Os06g36650 // LOC_Os03g14690 // …
GO:0016491	F	oxidoreductase activity	83	537	1995	24460	2.7e-08	5.6e-06	// LOC_Os01g66100 // LOC_Os01g17170 // LOC_Os06g02019 // LOC_Os10g41780 // LOC_Os09g36750 // LOC_Os05g43910 // LOC_Os03g25500 // LOC_Os02g10120 // LOC_Os01g03549 // LOC_Os08g34220 // LOC_Os01g13480 // LOC_Os10g13550 // LOC_Os11g42200 // LOC_Os10g29470 // LOC_Os10g41400 // LOC_Os04g39430 // LOC_Os10g34230 // LOC_Os01g46610 // LOC_Os08g39850 // LOC_Os07g48010 // LOC_Os02g39160 // LOC_Os05g49880 // …
GO:0022804	F	active transmembrane transporter activity	27	537	349	24460	5.5e-08	8.6e-06	// LOC_Os03g08070 // LOC_Os01g50070 // LOC_Os01g11160 // LOC_Os03g37640 // LOC_Os03g37411 // LOC_Os01g68330 // LOC_Os01g42234 // LOC_Os03g27040 // LOC_Os02g38020 // LOC_Os01g52550 // LOC_Os07g33310 // LOC_Os07g43040 // LOC_Os01g08020 // LOC_Os06g36650 // LOC_Os05g02240 // LOC_Os07g31884 // LOC_Os01g45750 // LOC_Os08g23440 // LOC_Os03g03590 // LOC_Os03g11440 // LOC_Os05g04600 // LOC_Os06g06440 // …
GO:0022891	F	substrate-specific transmembrane transporter activity	34	537	573	24460	4.4e-07	5.5e-05	// LOC_Os05g39560 // LOC_Os03g08070 // LOC_Os01g08020 // LOC_Os07g39350 // LOC_Os04g43070 // LOC_Os05g02240 // LOC_Os07g48130 // LOC_Os01g42234 // LOC_Os03g27040 // LOC_Os05g41580 // LOC_Os07g43040 // LOC_Os09g27580 // LOC_Os06g46670 // LOC_Os04g51820 // LOC_Os02g13560 // LOC_Os03g37830 // LOC_Os01g11160 // LOC_Os03g14690 // LOC_Os02g57620 // LOC_Os01g45750 // LOC_Os06g48800 // LOC_Os08g23440 // …
GO:0048037	F	cofactor binding	32	537	547	24460	1.3e-06	0.00013	// LOC_Os09g25150 // LOC_Os03g25500 // LOC_Os10g13550 // LOC_Os07g40690 // LOC_Os11g06180 // LOC_Os06g40940 // LOC_Os08g14570 // LOC_Os11g42510 // LOC_Os01g44260 // LOC_Os05g49800 // LOC_Os08g36480 // LOC_Os07g04240 // LOC_Os04g39780 // LOC_Os08g43180 // LOC_Os10g34230 // LOC_Os03g55280 // LOC_Os03g52840 // LOC_Os01g52010 // LOC_Os08g06550 // LOC_Os04g38600 // LOC_Os09g38620 // LOC_Os10g35840 // …
GO:0022892	F	substrate-specific transporter activity	35	537	645	24460	2.1e-06	0.00018	// LOC_Os05g39560 // LOC_Os03g08070 // LOC_Os01g08020 // LOC_Os07g39350 // LOC_Os04g43070 // LOC_Os05g02240 // LOC_Os07g48130 // LOC_Os01g42234 // LOC_Os03g27040 // LOC_Os05g41580 // LOC_Os07g43040 // LOC_Os09g27580 // LOC_Os06g46670 // LOC_Os04g51820 // LOC_Os02g13560 // LOC_Os04g39780 // LOC_Os03g37830 // LOC_Os01g11160 // LOC_Os03g14690 // LOC_Os02g57620 // LOC_Os01g45750 // LOC_Os06g48800 // …
GO:0015075	F	ion transmembrane transporter activity	26	537	449	24460	1.5e-05	0.0012	// LOC_Os03g08070 // LOC_Os01g08020 // LOC_Os04g43070 // LOC_Os07g48130 // LOC_Os03g27040 // LOC_Os05g41580 // LOC_Os07g43040 // LOC_Os09g27580 // LOC_Os06g46670 // LOC_Os04g51820 // LOC_Os03g37830 // LOC_Os05g02240 // LOC_Os03g14690 // LOC_Os01g45750 // LOC_Os06g48800 // LOC_Os08g23440 // LOC_Os03g03590 // LOC_Os05g39560 // LOC_Os02g38020 // LOC_Os02g49760 // LOC_Os05g35410 // LOC_Os10g21264 // …
GO:0016620	F	oxidoreductase activity, acting on the aldehyde or oxo group of donors, NAD or NADP as acceptor	6	537	21	24460	1.9e-05	0.0013	// LOC_Os05g38150 // LOC_Os03g55280 // LOC_Os10g13550 // LOC_Os04g38600 // LOC_Os02g43280 // LOC_Os10g35840
GO:0009055	F	electron carrier activity	41	537	919	24460	2.6e-05	0.0016	// LOC_Os01g13480 // LOC_Os06g02019 // LOC_Os10g41780 // LOC_Os08g44400 // LOC_Os03g25500 // LOC_Os02g10120 // LOC_Os05g43910 // LOC_Os09g28390 // LOC_Os04g39430 // LOC_Os08g39850 // LOC_Os07g48010 // LOC_Os05g45350 // LOC_Os01g42234 // LOC_Os02g09240 // LOC_Os05g25640 // LOC_Os08g14570 // LOC_Os03g25150 // LOC_Os08g05280 // LOC_Os01g51320 // LOC_Os07g04240 // LOC_Os04g39780 // LOC_Os06g01250 // …
GO:0015291	F	secondary active transmembrane transporter activity	13	537	147	24460	4.5e-05	0.0025	// LOC_Os01g08020 // LOC_Os02g38020 // LOC_Os03g03590 // LOC_Os07g31884 // LOC_Os07g33310 // LOC_Os03g37640 // LOC_Os01g45750 // LOC_Os03g37411 // LOC_Os05g02240 // LOC_Os03g06520 // LOC_Os08g23440 // LOC_Os03g09930 // LOC_Os09g06499
GO:0005506	F	iron ion binding	34	537	733	24460	6.3e-05	0.0031	// LOC_Os06g02019 // LOC_Os10g41780 // LOC_Os09g36750 // LOC_Os03g25500 // LOC_Os02g10120 // LOC_Os05g43910 // LOC_Os09g28390 // LOC_Os04g39430 // LOC_Os08g39850 // LOC_Os07g48010 // LOC_Os02g39160 // LOC_Os05g45350 // LOC_Os11g01530 // LOC_Os05g25640 // LOC_Os08g14570 // LOC_Os03g25150 // LOC_Os03g42130 // LOC_Os01g59020 // LOC_Os06g01250 // LOC_Os08g36480 // LOC_Os05g11130 // LOC_Os08g39840 // …
GO:0016903	F	oxidoreductase activity, acting on the aldehyde or oxo group of donors	6	537	27	24460	6.5e-05	0.0031	// LOC_Os05g38150 // LOC_Os03g55280 // LOC_Os10g13550 // LOC_Os04g38600 // LOC_Os02g43280 // LOC_Os10g35840
GO:0016301	F	kinase activity	63	537	1756	24460	0.00012	0.0054	// LOC_Os07g48090 // LOC_Os04g34270 // LOC_Os03g02190 // LOC_Os04g34330 // LOC_Os08g02540 // LOC_Os04g12600 // LOC_Os03g63330 // LOC_Os02g57160 // LOC_Os08g14990 // LOC_Os04g41030 // LOC_Os01g70130 // LOC_Os06g50340 // LOC_Os02g49310 // LOC_Os01g47550 // LOC_Os02g57560 // LOC_Os11g40370 // LOC_Os04g24300 // LOC_Os09g39620 // LOC_Os08g14940 // LOC_Os05g26820 // LOC_Os09g07660 // LOC_Os04g24220 // …
GO:0050662	F	coenzyme binding	21	537	380	24460	0.00018	0.0075	// LOC_Os10g34230 // LOC_Os09g25150 // LOC_Os03g55280 // LOC_Os09g38620 // LOC_Os08g14570 // LOC_Os07g40690 // LOC_Os12g25700 // LOC_Os08g06550 // LOC_Os10g13550 // LOC_Os01g53910 // LOC_Os08g36480 // LOC_Os05g49800 // LOC_Os01g09320 // LOC_Os11g06180 // LOC_Os07g04240 // LOC_Os04g38600 // LOC_Os01g16750 // LOC_Os10g35840 // LOC_Os07g02140 // LOC_Os01g44260 // LOC_Os02g57180
GO:0051213	F	dioxygenase activity	5	537	24	24460	0.00035	0.014	// LOC_Os08g39840 // LOC_Os02g07160 // LOC_Os02g10120 // LOC_Os10g28360 // LOC_Os08g39850
GO:0008509	F	anion transmembrane transporter activity	6	537	39	24460	0.00038	0.014	// LOC_Os02g38020 // LOC_Os01g08020 // LOC_Os03g06520 // LOC_Os08g23440 // LOC_Os03g09930 // LOC_Os09g06499
GO:0043492	F	ATPase activity, coupled to movement of substances	11	537	147	24460	0.00064	0.021	// LOC_Os03g27040 // LOC_Os03g08070 // LOC_Os01g50070 // LOC_Os05g41580 // LOC_Os06g06440 // LOC_Os05g04600 // LOC_Os10g21264 // LOC_Os07g43040 // LOC_Os01g68330 // LOC_Os01g52550 // LOC_Os06g36650
GO:0042626	F	ATPase activity, coupled to transmembrane movement of substances	11	537	147	24460	0.00064	0.021	// LOC_Os03g27040 // LOC_Os03g08070 // LOC_Os01g50070 // LOC_Os05g41580 // LOC_Os06g06440 // LOC_Os05g04600 // LOC_Os10g21264 // LOC_Os07g43040 // LOC_Os01g68330 // LOC_Os01g52550 // LOC_Os06g36650
GO:0015405	F	P-P-bond-hydrolysis-driven transmembrane transporter activity	12	537	175	24460	0.00076	0.022	// LOC_Os03g27040 // LOC_Os03g08070 // LOC_Os01g50070 // LOC_Os05g41580 // LOC_Os06g06440 // LOC_Os05g04600 // LOC_Os10g21264 // LOC_Os07g43040 // LOC_Os01g68330 // LOC_Os01g52550 // LOC_Os03g11440 // LOC_Os06g36650
GO:0015399	F	primary active transmembrane transporter activity	12	537	175	24460	0.00076	0.022	// LOC_Os03g27040 // LOC_Os03g08070 // LOC_Os01g50070 // LOC_Os05g41580 // LOC_Os06g06440 // LOC_Os05g04600 // LOC_Os10g21264 // LOC_Os07g43040 // LOC_Os01g68330 // LOC_Os01g52550 // LOC_Os03g11440 // LOC_Os06g36650
GO:0016616	F	oxidoreductase activity, acting on the CH-OH group of donors, NAD or NADP as acceptor	9	537	103	24460	0.00071	0.022	// LOC_Os07g43700 // LOC_Os01g53910 // LOC_Os05g49800 // LOC_Os01g09320 // LOC_Os01g46610 // LOC_Os12g25700 // LOC_Os05g49880 // LOC_Os10g35840 // LOC_Os01g69030
GO:0015079	F	potassium ion transmembrane transporter activity	5	537	30	24460	0.00086	0.023	// LOC_Os03g37830 // LOC_Os02g49760 // LOC_Os09g27580 // LOC_Os09g21000 // LOC_Os07g48130
GO:0000166	F	nucleotide binding	111	537	3794	24460	0.001	0.026	// LOC_Os04g34270 // LOC_Os03g02190 // LOC_Os09g07660 // LOC_Os07g44630 // LOC_Os02g39060 // LOC_Os11g06180 // LOC_Os01g70130 // LOC_Os02g49310 // LOC_Os10g34230 // LOC_Os01g50070 // LOC_Os02g38210 // LOC_Os08g14570 // LOC_Os07g49110 // LOC_Os07g43040 // LOC_Os02g47020 // LOC_Os11g47030 // LOC_Os07g35004 // LOC_Os06g36650 // LOC_Os06g51029 // LOC_Os11g35860 // LOC_Os11g47970 // LOC_Os09g23740 // …
GO:0016773	F	phosphotransferase activity, alcohol group as acceptor	58	537	1738	24460	0.0013	0.029	// LOC_Os07g48090 // LOC_Os04g34270 // LOC_Os03g02190 // LOC_Os04g34330 // LOC_Os04g12600 // LOC_Os03g20380 // LOC_Os02g57160 // LOC_Os08g14990 // LOC_Os04g41030 // LOC_Os01g70130 // LOC_Os06g50340 // LOC_Os02g49310 // LOC_Os01g47550 // LOC_Os02g57560 // LOC_Os11g40370 // LOC_Os04g24300 // LOC_Os09g39620 // LOC_Os08g14940 // LOC_Os05g26820 // LOC_Os09g07660 // LOC_Os04g24220 // LOC_Os06g06960 // …
GO:0051536	F	iron-sulfur cluster binding	8	537	90	24460	0.0012	0.029	// LOC_Os10g41780 // LOC_Os11g16580 // LOC_Os12g32230 // LOC_Os06g28050 // LOC_Os11g13850 // LOC_Os05g45350 // LOC_Os07g30670 // LOC_Os08g09200
GO:0051540	F	metal cluster binding	8	537	90	24460	0.0012	0.029	// LOC_Os10g41780 // LOC_Os11g16580 // LOC_Os12g32230 // LOC_Os06g28050 // LOC_Os11g13850 // LOC_Os05g45350 // LOC_Os07g30670 // LOC_Os08g09200
GO:0016614	F	oxidoreductase activity, acting on CH-OH group of donors	9	537	116	24460	0.0015	0.033	// LOC_Os07g43700 // LOC_Os01g53910 // LOC_Os05g49800 // LOC_Os01g09320 // LOC_Os01g46610 // LOC_Os12g25700 // LOC_Os05g49880 // LOC_Os10g35840 // LOC_Os01g69030
GO:0017076	F	purine nucleotide binding	100	537	3394	24460	0.0015	0.033	// LOC_Os04g34270 // LOC_Os03g02190 // LOC_Os09g07660 // LOC_Os07g44630 // LOC_Os11g06180 // LOC_Os01g70130 // LOC_Os02g49310 // LOC_Os10g34230 // LOC_Os01g50070 // LOC_Os03g27040 // LOC_Os07g49110 // LOC_Os07g43040 // LOC_Os02g47020 // LOC_Os11g47030 // LOC_Os07g35004 // LOC_Os06g36650 // LOC_Os06g51029 // LOC_Os11g35860 // LOC_Os11g47970 // LOC_Os08g36480 // LOC_Os03g41460 // LOC_Os05g25840 // …
GO:0008324	F	cation transmembrane transporter activity	17	537	342	24460	0.0021	0.044	// LOC_Os03g08070 // LOC_Os05g41580 // LOC_Os03g37830 // LOC_Os04g51820 // LOC_Os03g14690 // LOC_Os02g49760 // LOC_Os10g21264 // LOC_Os01g45750 // LOC_Os09g27580 // LOC_Os09g21000 // LOC_Os06g48800 // LOC_Os07g48130 // LOC_Os04g43070 // LOC_Os08g23440 // LOC_Os03g03590 // LOC_Os05g39560 // LOC_Os05g02240
GO:0016820	F	hydrolase activity, acting on acid anhydrides, catalyzing transmembrane movement of substances	11	537	174	24460	0.0023	0.046	// LOC_Os03g27040 // LOC_Os03g08070 // LOC_Os01g50070 // LOC_Os05g41580 // LOC_Os06g06440 // LOC_Os05g04600 // LOC_Os10g21264 // LOC_Os07g43040 // LOC_Os01g68330 // LOC_Os01g52550 // LOC_Os06g36650
GO:0030554	F	adenyl nucleotide binding	94	537	3210	24460	0.0025	0.048	// LOC_Os04g34270 // LOC_Os03g02190 // LOC_Os09g07660 // LOC_Os07g44630 // LOC_Os11g06180 // LOC_Os01g70130 // LOC_Os02g49310 // LOC_Os10g34230 // LOC_Os01g50070 // LOC_Os03g27040 // LOC_Os07g49110 // LOC_Os07g43040 // LOC_Os02g47020 // LOC_Os11g47030 // LOC_Os07g35004 // LOC_Os06g36650 // LOC_Os06g51029 // LOC_Os11g35860 // LOC_Os08g36480 // LOC_Os03g41460 // LOC_Os05g25840 // LOC_Os05g47560 // …
GO:0001883	F	purine nucleoside binding	94	537	3210	24460	0.0025	0.048	// LOC_Os04g34270 // LOC_Os03g02190 // LOC_Os09g07660 // LOC_Os07g44630 // LOC_Os11g06180 // LOC_Os01g70130 // LOC_Os02g49310 // LOC_Os10g34230 // LOC_Os01g50070 // LOC_Os03g27040 // LOC_Os07g49110 // LOC_Os07g43040 // LOC_Os02g47020 // LOC_Os11g47030 // LOC_Os07g35004 // LOC_Os06g36650 // LOC_Os06g51029 // LOC_Os11g35860 // LOC_Os08g36480 // LOC_Os03g41460 // LOC_Os05g25840 // LOC_Os05g47560 // …
GO:0005509	F	calcium ion binding	18	537	381	24460	0.0027	0.049	// LOC_Os05g41200 // LOC_Os12g16540 // LOC_Os04g24220 // LOC_Os05g06890 // LOC_Os01g39770 // LOC_Os04g33040 // LOC_Os10g13550 // LOC_Os09g37100 // LOC_Os03g55020 // LOC_Os02g51750 // LOC_Os06g49790 // LOC_Os12g42040 // LOC_Os05g31750 // LOC_Os02g50174 // LOC_Os10g25010 // LOC_Os06g46950 // LOC_Os12g08830 // LOC_Os09g29600
GO:0001882	F	nucleoside binding	94	537	3220	24460	0.0028	0.049	// LOC_Os04g34270 // LOC_Os03g02190 // LOC_Os09g07660 // LOC_Os07g44630 // LOC_Os11g06180 // LOC_Os01g70130 // LOC_Os02g49310 // LOC_Os10g34230 // LOC_Os01g50070 // LOC_Os03g27040 // LOC_Os07g49110 // LOC_Os07g43040 // LOC_Os02g47020 // LOC_Os11g47030 // LOC_Os07g35004 // LOC_Os06g36650 // LOC_Os06g51029 // LOC_Os11g35860 // LOC_Os08g36480 // LOC_Os03g41460 // LOC_Os05g25840 // LOC_Os05g47560 // …
GO:0016020	C	membrane	102	537	2185	24460	7.8e-13	1e-10	// LOC_Os12g41780 // LOC_Os03g37640 // LOC_Os03g15690 // LOC_Os03g27040 // LOC_Os05g34010 // LOC_Os01g04950 // LOC_Os01g34880 // LOC_Os11g24450 // LOC_Os07g43040 // LOC_Os09g27580 // LOC_Os10g42299 // LOC_Os02g57720 // LOC_Os02g13560 // LOC_Os06g36650 // LOC_Os06g51029 // LOC_Os07g26690 // LOC_Os05g12320 // LOC_Os02g10350 // LOC_Os08g23440 // LOC_Os11g42490 // LOC_Os09g25810 // LOC_Os05g04600 // …
GO:0016021	C	integral to membrane	43	537	727	24460	1.4e-08	5.9e-07	// LOC_Os06g12310 // LOC_Os03g08070 // LOC_Os01g50070 // LOC_Os01g07730 // LOC_Os07g39350 // LOC_Os05g43650 // LOC_Os01g68330 // LOC_Os01g42234 // LOC_Os02g32990 // LOC_Os03g03590 // LOC_Os02g41860 // LOC_Os01g08020 // LOC_Os06g46670 // LOC_Os02g57720 // LOC_Os02g13560 // LOC_Os06g36650 // LOC_Os06g51029 // LOC_Os07g26690 // LOC_Os05g12320 // LOC_Os02g10350 // LOC_Os01g12680 // LOC_Os05g02240 // …
GO:0031224	C	intrinsic to membrane	44	537	748	24460	1.1e-08	5.9e-07	// LOC_Os06g12310 // LOC_Os03g08070 // LOC_Os01g50070 // LOC_Os01g07730 // LOC_Os07g39350 // LOC_Os05g43650 // LOC_Os01g68330 // LOC_Os01g42234 // LOC_Os02g32990 // LOC_Os03g03590 // LOC_Os02g41860 // LOC_Os01g08020 // LOC_Os06g46670 // LOC_Os02g57720 // LOC_Os02g13560 // LOC_Os06g36650 // LOC_Os06g51029 // LOC_Os07g26690 // LOC_Os05g12320 // LOC_Os02g10350 // LOC_Os01g12680 // LOC_Os05g02240 // …
GO:0044425	C	membrane part	49	537	1006	24460	3.9e-07	1.3e-05	// LOC_Os06g12310 // LOC_Os03g08070 // LOC_Os01g50070 // LOC_Os01g07730 // LOC_Os07g39350 // LOC_Os05g43650 // LOC_Os01g68330 // LOC_Os12g08830 // LOC_Os02g32990 // LOC_Os01g71190 // LOC_Os03g03590 // LOC_Os02g41860 // LOC_Os01g34880 // LOC_Os01g42234 // LOC_Os01g08020 // LOC_Os06g46670 // LOC_Os02g57720 // LOC_Os02g13560 // LOC_Os06g36650 // LOC_Os06g51029 // LOC_Os07g26690 // LOC_Os05g12320 // …
GO:0044464	C	cell part	171	537	6353	24460	0.0015	0.033	// LOC_Os01g10440 // LOC_Os04g45810 // LOC_Os06g04920 // LOC_Os12g41780 // LOC_Os03g37640 // LOC_Os03g15690 // LOC_Os02g10860 // LOC_Os06g16370 // LOC_Os02g38210 // LOC_Os05g34010 // LOC_Os04g56170 // LOC_Os11g16580 // LOC_Os01g04950 // LOC_Os07g49110 // LOC_Os01g34880 // LOC_Os11g24450 // LOC_Os01g59730 // LOC_Os07g43040 // LOC_Os09g27580 // LOC_Os10g42299 // LOC_Os07g05010 // LOC_Os02g57720 // …
GO:0005623	C	cell	171	537	6353	24460	0.0015	0.033	// LOC_Os01g10440 // LOC_Os04g45810 // LOC_Os06g04920 // LOC_Os12g41780 // LOC_Os03g37640 // LOC_Os03g15690 // LOC_Os02g10860 // LOC_Os06g16370 // LOC_Os02g38210 // LOC_Os05g34010 // LOC_Os04g56170 // LOC_Os11g16580 // LOC_Os01g04950 // LOC_Os07g49110 // LOC_Os01g34880 // LOC_Os11g24450 // LOC_Os01g59730 // LOC_Os07g43040 // LOC_Os09g27580 // LOC_Os10g42299 // LOC_Os07g05010 // LOC_Os02g57720 // …
KEGG_METABOLIC_PATHWAYS(1324)	Metabolic pathways	KEGG	87				5.17e-29	2.46e-26	LOC_Os12g41780 LOC_Os05g25640 LOC_Os05g38150 LOC_Os04g38600 LOC_Os08g34210 LOC_Os12g04020 LOC_Os03g63330 LOC_Os05g49800 LOC_Os07g04240 LOC_Os09g35970 LOC_Os12g43130 LOC_Os07g43700 LOC_Os01g17170 LOC_Os06g02019 LOC_Os02g47020 LOC_Os03g03720 LOC_Os02g32490 LOC_Os07g47990 LOC_Os05g47640 LOC_Os03g07570 LOC_Os02g50240 LOC_Os10g41780 LOC_Os03g20700 LOC_Os01g18860 LOC_Os06g48940 LOC_Os08g39840 LOC_Os03g…

## Sheet: Co-expression network Analysis
Co-expression network analysis of DEGFu-sp to anther, ovary and leaf
Anther
Gene Id	Annotation	GO	Interpro
LOC_Os01g50420	STE_MEKK_ste11_MAP3K.7 - STE kinases include homologs to sterile 7, sterile 11 and sterile 20 from yeast, expressed ;	nucleotide binding; protein kinase activity; protein serine/threonine kinase activity; protein tyrosine kinase activity; ATP binding; mitochondrion; cellular protein modification process; protein phosphorylation; metabolic process; cellular process; kinase activity; transferase activity, transferring phosphorus-containing groups;	-; Protein kinase, catalytic domain ; Serine/threonine-protein kinase domain ; Serine/threonine-protein kinase, active site ; Protein kinase-like domain ; Protein kinase, ATP binding site ; Serine/threonine-protein kinase-like domain ; Tyrosine-protein kinase, catalytic domain ; MAPKK-RELATED SERINE/THREONINE PROTEIN KINASES ; MITOGEN ACTIVATED PROTEIN KINASE-RELATED ;
LOC_Os11g26790	dehydrin, putative, expressed ;	molecular_function; cellular_component; cytoplasm; response to stress; response to water; response to abiotic stimulus;	Dehydrin ;
LOC_Os04g51440	villin protein, putative, expressed ;	actin binding; protein binding; cytosol; cytoskeleton; transport; cytoskeleton organization; multicellular organismal development; anatomical structure morphogenesis; response to endogenous stimulus; cellular process; cellular component organization; cell growth; cell differentiation;	-; Villin headpiece ; Gelsolin ; Gelsolin domain ; VILLIN 1-4 ; Actin depolymerizing proteins ; C-terminal, gelsolin-like domain of Sec23/24 ;
LOC_Os04g47360	OsPOP9 - Putative Prolyl Oligopeptidase homologue, expressed ;	serine-type endopeptidase activity; proteolysis; serine-type peptidase activity; chloroplast; plastid; membrane; hydrolase activity; protein metabolic process; serine-type exopeptidase activity;	-; -; Peptidase S9, prolyl oligopeptidase, catalytic domain ; Peptidase S9A, prolyl oligopeptidase ; Peptidase S9, serine active site ; Peptidase S9A, oligopeptidase, N-terminal beta-propeller ; PROLYL ENDOPEPTIDASE (PROLYL OLIGOPEPTIDASE) ; alpha/beta-Hydrolases ;
LOC_Os05g10940	metal cation transporter, putative, expressed ;	transporter activity; copper ion transmembrane transporter activity; iron ion transmembrane transporter activity; zinc ion transmembrane transporter activity; protein binding; plasma membrane; transport; ion transport; iron ion transport; zinc ion transport; plastid; response to nematode; cellular process; response to zinc ion; membrane; integral component of membrane; metal ion transport; iron i…	Zinc/iron permease ; Zinc/iron permease, fungal/plant ; PROKAR_LIPOPROTEIN ; ZINC/IRON TRANSPORTER ; ZINC/IRON TRANSPORTER, PLANT AND YEAST ; signal-peptide ; transmembrane_regions;
LOC_Os02g20360	tyrosine aminotransferase, putative, expressed ;	catalytic activity; cellular_component; cellular amino acid metabolic process; iron ion transport; metabolic process; transaminase activity; biosynthetic process; plastid; cellular process; vitamin E biosynthetic process; transferase activity; transferase activity, transferring nitrogenous groups; lyase activity; 1-aminocyclopropane-1-carboxylate synthase activity; pyridoxal phosphate binding; ni…	1-aminocyclopropane-1-carboxylate synthase ; Aminotransferase, class I/classII ; Tyrosine/nicotianamine aminotransferase ; Pyridoxal phosphate-dependent transferase, major region, subdomain 1 ; Pyridoxal phosphate-dependent transferase, major region, subdomain 2 ; Pyridoxal phosphate-dependent transferase, major domain ; Tyrosine transaminase ; SUBGROUP I AMINOTRANSFERASE RELATED ; TYROSINE AMINO…
LOC_Os07g12890	metal cation transporter, putative, expressed ;	transporter activity; zinc ion transmembrane transporter activity; cell; plasma membrane; transport; ion transport; zinc ion transport; cellular process; membrane; integral component of membrane; cytoplasmic membrane-bounded vesicle; metal ion transport; metal ion transmembrane transporter activity; transmembrane transport; zinc ion transmembrane transport;	Zinc/iron permease ; Zinc/iron permease, fungal/plant ; ZINC/IRON TRANSPORTER ; ZINC/IRON TRANSPORTER, PLANT AND YEAST ; signal-peptide ; transmembrane_regions;
LOC_Os04g21130	F-box protein PP2-B1, putative, expressed ;	protein binding; biological_process; carbohydrate binding;	-
LOC_Os11g31450	expressed protein ;	-	-
LOC_Os09g26540	expressed protein ;	catalytic activity; metabolic process; hydrolase activity; protein metabolic process;	Serine/cysteine peptidase, trypsin-like ;
LOC_Os11g31420	expressed protein ;	-	-
LOC_Os11g31800	expressed protein ;	-	-
LOC_Os11g35710	cycloartenol synthase, putative, expressed ;	catalytic activity; mitochondrion; vacuole; lipid metabolic process; multicellular organismal development; metabolic process; biosynthetic process; cellular process; cellular component organization; intramolecular transferase activity;	-; Prenyltransferase/squalene oxidase ; Terpene synthase, conserved site ; Terpenoid cylases/protein prenyltransferase alpha-alpha toroid ; Squalene cyclase ;
LOC_Os11g04660	strictosidine synthase, putative, expressed ;	catalytic activity; cellular_component; cell wall; endoplasmic reticulum; plasma membrane; biosynthetic process; cellular process; cytoplasmic membrane-bounded vesicle; strictosidine synthase activity;	Strictosidine synthase ; Six-bladed beta-propeller, TolB-like ; Strictosidine synthase, conserved region ; STRICTOSIDINE SYNTHASE ; signal-peptide ; Calcium-dependent phosphotriesterase ;
LOC_Os11g31470	expressed protein ;	transporter activity; protein binding; nucleus; nuclear envelope; transport; multicellular organismal development; anatomical structure morphogenesis; flower development; cellular process; regulation of gene expression, epigenetic;	-
LOC_Os11g31430	expressed protein ;	transporter activity; protein binding; nucleus; nuclear envelope; mitochondrion; transport; multicellular organismal development; anatomical structure morphogenesis; flower development; cellular process; regulation of gene expression, epigenetic;	transmembrane_regions;
LOC_Os11g31700	expressed protein ;	mitochondrion;	signal-peptide ;
LOC_Os01g45880	retrotransposon protein, putative, unclassified, expressed ;	telomere maintenance; DNA helicase activity; helicase activity; mitochondrion; DNA repair; DNA duplex unwinding;	DNA helicase PIF1, ATP-dependent ; HELICASE-RELATED ; P-loop containing nucleoside triphosphate hydrolases ;
LOC_Os09g26554	expressed protein ;	catalytic activity; metabolic process;	Serine/cysteine peptidase, trypsin-like ;
LOC_Os09g26560	expressed protein ;	catalytic activity; protein binding; proteolysis; metabolic process; peptidase activity; hydrolase activity; protein metabolic process;	PDZ/DHR/GLGF ; Serine/cysteine peptidase, trypsin-like ; SERINE PROTEASE FAMILY S1C HTRA-RELATED ;
LOC_Os08g10630	metal cation transporter, putative, expressed ;	transporter activity; zinc ion transmembrane transporter activity; cell; plasma membrane; transport; ion transport; zinc ion transport; biological_process; zinc ion binding; cellular process; response to zinc ion; membrane; integral component of membrane; cytoplasmic membrane-bounded vesicle; metal ion transport; metal ion transmembrane transporter activity; transmembrane transport; zinc ion tran…	Zinc/iron permease ; Zinc/iron permease, fungal/plant ; ZINC/IRON TRANSPORTER ; ZINC/IRON TRANSPORTER, PLANT AND YEAST ; signal-peptide ; transmembrane_regions;
LOC_Os02g02930	terpene synthase, putative, expressed ;	magnesium ion binding; catalytic activity; lipid metabolic process; metabolic process; biosynthetic process; plastid; cellular process; terpene synthase activity; lyase activity; metal ion binding;	Terpene synthase-like ; Terpene synthase, metal-binding domain ; Terpenoid cylases/protein prenyltransferase alpha-alpha toroid ; Terpenoid synthase ; signal-peptide ;
LOC_Os02g48770	SAM dependent carboxyl methyltransferase, putative, expressed ;	cytoplasm; lipid metabolic process; response to stress; signal transduction; metabolic process; methyltransferase activity; biosynthetic process; response to endogenous stimulus; cellular process; transferase activity; methylation;	SAM dependent carboxyl methyltransferase ; S-adenosyl-L-methionine-dependent methyltransferases ;
LOC_Os12g02440	WRKY95, expressed ;	DNA binding; sequence-specific DNA binding transcription factor activity; protein binding; nucleus; nucleolus; mitochondrion; carbohydrate metabolic process; nucleobase-containing compound metabolic process; regulation of transcription, DNA-templated; response to stress; signal transduction; biological_process; biosynthetic process; response to biotic stimulus; response to endogenous stimulus; ce…	-; DNA-binding WRKY ;
LOC_Os11g02440	chalcone--flavonone isomerase, putative, expressed ;	catalytic activity; cellular_component; metabolic process; response to abiotic stimulus; flavonoid biosynthetic process; isomerase activity; intramolecular lyase activity; cellular modified amino acid biosynthetic process; chalcone isomerase activity; response to karrikin;	Chalcone isomerase, subgroup ; Chalcone isomerase ; Chalcone isomerase, 3-layer sandwich ;
LOC_Os12g14440	Jacalin-like lectin domain containing protein, putative, expressed ;	molecular_function; cellular_component; biological_process;	Mannose-binding lectin ; Plant disease resistance response protein ;
LOC_Os05g46480	late embryogenesis abundant protein, group 3, putative, expressed ;	reproduction; molecular_function; acyl-CoA dehydrogenase activity; cellular_component; nucleus; embryo development; post-embryonic development;	Late embryogenesis abundant protein, group 4 ; LATE EMBRYOGENESIS ABUNDANT (PLANTS) LEA-RELATED ;
LOC_Os01g62750	expressed protein ;	-	Nucleic acid-binding, OB-fold ; Nucleic acid-binding, OB-fold-like ; signal-peptide ;
LOC_Os09g08720	cinnamoyl CoA reductase, putative, expressed ;	nucleotide binding; catalytic activity; 3-beta-hydroxy-delta5-steroid dehydrogenase activity; binding; cytosol; steroid biosynthetic process; response to stress; metabolic process; biosynthetic process; response to abiotic stimulus; cellular process; oxidoreductase activity; oxidoreductase activity, acting on the CH-OH group of donors, NAD or NADP as acceptor; secondary metabolic process; cellula…	3-beta hydroxysteroid dehydrogenase/isomerase ; NAD(P)-binding domain ; NAD DEPENDENT EPIMERASE/DEHYDRATASE ; CINNAMOYL-COA REDUCTASE ; NAD(P)-binding Rossmann-fold domains ;
LOC_Os06g13460	SAM dependent carboxyl methyltransferase family protein, putative, expressed ;	cellular_component; biological_process; metabolic process; methyltransferase activity; cellular process; transferase activity; methylation;	SAM dependent carboxyl methyltransferase ; S-adenosyl-L-methionine-dependent methyltransferases ;
LOC_Os09g30510	glucosyl transferase, putative, expressed ;	cytosol; metabolic process; transferase activity; transferase activity, transferring glycosyl groups; transferase activity, transferring hexosyl groups;	UDP-glucuronosyl/UDP-glucosyltransferase ; UDP-GLUCOSYLTRANSFERASE ; UDP-Glycosyltransferase/glycogen phosphorylase ;
LOC_Os06g01890	MADS-box transcription factor, putative, expressed ;	DNA binding; sequence-specific DNA binding transcription factor activity; protein binding; nucleus; cytoplasm; nucleobase-containing compound metabolic process; transcription, DNA-templated; regulation of transcription, DNA-templated; transport; response to stress; multicellular organismal development; biosynthetic process; response to cold; response to abiotic stimulus; response to endogenous st…	Transcription factor, MADS-box ; Transcription factor, K-box ; MADS BOX PROTEIN ; MADS BOX PROTEIN ;
LOC_Os11g31660	expressed protein ;	-	-
LOC_Os12g35590	expressed protein ;	-	-
LOC_Os09g20024	expressed protein ;	-	-
LOC_Os04g40990	malate synthase, glyoxysomal, putative, expressed ;	catalytic activity; malate synthase activity; carbohydrate metabolic process; glyoxylate cycle; tricarboxylic acid cycle; metabolic process; cellular process; transferase activity;	Malate synthase ; Malate synthase A ; Malate synthase-like ; Pyruvate/Phosphoenolpyruvate kinase, catalytic core ; Malate synthase, conserved site ; ISOCITRATE LYASE/MALATE SYNTHASE ;
LOC_Os06g31220	mitogen-activated protein kinase 17, putative, expressed ;	MAPK cascade; protein kinase activity; MAP kinase activity; signal transducer activity; ATP binding; nucleus; mitochondrion; cytosol; cellular protein modification process; protein phosphorylation; signal transduction; response to endogenous stimulus; kinase activity; transferase activity, transferring phosphorus-containing groups;	-; Protein kinase-like domain ; Serine/threonine-protein kinase-like domain ; CDC2, MAP KINASE-RELATED ; MITOGEN-ACTIVATED PROTEIN KINASE 7 (ERK5)-RELATED ;
LOC_Os04g44250	cytokinin-O-glucosyltransferase 3, putative, expressed ;	cellular_component; metabolic process; biosynthetic process; cellular process; transferase activity; transferase activity, transferring glycosyl groups; transferase activity, transferring hexosyl groups; secondary metabolic process;	-; UDP-glucuronosyl/UDP-glucosyltransferase ; UDP-GLUCOSYLTRANSFERASE ; UDP-Glycosyltransferase/glycogen phosphorylase ;
LOC_Os06g46500	monocopper oxidase, putative, expressed ;	catalytic activity; binding; copper ion binding; cellular_component; cell wall; metabolic process; plant-type cell wall; membrane; cytoplasmic membrane-bounded vesicle; oxidoreductase activity; oxidation-reduction process;	Multicopper oxidase, type 1 ; Cupredoxin ; Multicopper oxidase, type 2 ; Multicopper oxidase, type 3 ; MULTI-COPPER OXIDASE ; PECTINESTERASE ; signal-peptide ;
LOC_Os03g02470	expressed protein ;	mitochondrion; cytoplasmic membrane-bounded vesicle;	Protein of unknown function DUF3778 ;
LOC_Os07g32710	retrotransposon protein, putative, unclassified, expressed ;	alpha1-adrenergic receptor activity; cell adhesion; G-protein coupled receptor signaling pathway; membrane; integral component of membrane; cytoplasmic membrane-bounded vesicle; protein homooligomerization;	EGGSHELL ; signal-peptide ;
LOC_Os07g25450	histone-lysine N-methyltransferase, putative, expressed ;	structural molecule activity; nucleus; chromosome; cytoskeleton; cellular protein modification process; cell adhesion; cell-matrix adhesion; methyltransferase activity; zinc ion binding; plastid; actin cytoskeleton; cellular component organization; chromatin modification; histone methylation; transferase activity; histone-lysine N-methyltransferase activity; methylation; histone lysine methylatio…	SET domain ; SRA-YDG ; Pre-SET zinc-binding sub-group ; Pre-SET domain ; SET DOMAIN PROTEINS ; HISTONE-LYSINE N-METHYLTRANSFERASE, SUVH ; SET domain ;
LOC_Os07g03040	expressed protein ;	-	Protein of unknown function DUF1719, Oryza sativa ;
LOC_Os08g10740	transposon protein, putative, CACTA, En/Spm sub-class, expressed ;	-	Transposon, En/Spm-like ;
LOC_Os09g14019	expressed protein ;	-	signal-peptide ;
LOC_Os09g20030	disease resistance RPP13-like protein 1, putative, expressed ;	nucleotide binding; protein binding; ATP binding; apoptotic process; response to stress; defense response; cytoplasmic membrane-bounded vesicle; ADP binding;	-; Disease resistance protein ; NB-ARC ; LEUCINE-RICH REPEAT-CONTAINING PROTEIN ; signal-peptide ; L domain-like ; P-loop containing nucleoside triphosphate hydrolases ;
LOC_Os01g50410	STE_MEKK_ste11_MAP3K.6 - STE kinases include homologs to sterile 7, sterile 11 and sterile 20 from yeast, expressed ;	nucleotide binding; protein kinase activity; protein serine/threonine kinase activity; protein tyrosine kinase activity; protein binding; ATP binding; cellular_component; cellular protein modification process; protein phosphorylation; metabolic process; cellular process; kinase activity; transferase activity, transferring phosphorus-containing groups;	-; -; Protein kinase, catalytic domain ; Serine/threonine-protein kinase domain ; Serine/threonine-protein kinase, active site ; Protein kinase-like domain ; Protein kinase, ATP binding site ; Serine/threonine-protein kinase-like domain ; Tyrosine-protein kinase, catalytic domain ; MAPKK-RELATED SERINE/THREONINE PROTEIN KINASES ; MITOGEN ACTIVATED PROTEIN KINASE-RELATED ; signal-peptide ;
LOC_Os11g26780	dehydrin, putative, expressed ;	molecular_function; cellular_component; response to stress; response to water; response to abiotic stimulus; response to endogenous stimulus;	Dehydrin ;
LOC_Os04g51450	glycosyl hydrolases family 16, putative, expressed ;	hydrolase activity, hydrolyzing O-glycosyl compounds; extracellular region; cell wall; cell; carbohydrate metabolic process; cellular glucan metabolic process; metabolic process; cellular process; cytoplasmic membrane-bounded vesicle; transferase activity; xyloglucan:xyloglucosyl transferase activity; hydrolase activity; apoplast;	Glycoside hydrolase, family 16 ; Glycoside hydrolase, family 16, active site ; Concanavalin A-like lectin/glucanase ; Xyloglucan endo-transglycosylase, C-terminal ; Concanavalin A-like lectin/glucanase, subgroup ; Xyloglucan endotransglucosylase/hydrolase ; signal-peptide ;
LOC_Os06g37010	metal cation transporter, putative, expressed ;	transporter activity; copper ion transmembrane transporter activity; iron ion transmembrane transporter activity; zinc ion transmembrane transporter activity; protein binding; plasma membrane; transport; ion transport; iron ion transport; zinc ion transport; plastid; response to nematode; cellular process; response to zinc ion; membrane; integral component of membrane; metal ion transport; iron i…	Zinc/iron permease ; Zinc/iron permease, fungal/plant ; ZINC/IRON TRANSPORTER ; ZINC/IRON TRANSPORTER, PLANT AND YEAST ; transmembrane_regions;
LOC_Os09g25740	expressed protein ;	glycylpeptide N-tetradecanoyltransferase activity; N-terminal protein myristoylation; transferase activity; transferase activity, transferring acyl groups;	-
LOC_Os12g04424	strictosidine synthase, putative, expressed ;	catalytic activity; iron ion binding; cellular_component; cell wall; endoplasmic reticulum; plasma membrane; electron carrier activity; biosynthetic process; cellular process; cytoplasmic membrane-bounded vesicle; oxidoreductase activity, acting on paired donors, with incorporation or reduction of molecular oxygen; strictosidine synthase activity; heme binding; oxidation-reduction process;	Strictosidine synthase ; Six-bladed beta-propeller, TolB-like ; Strictosidine synthase, conserved region ; STRICTOSIDINE SYNTHASE ; signal-peptide ; Calcium-dependent phosphotriesterase ; transmembrane_regions;
LOC_Os07g46920	sex determination protein tasselseed-2, putative, expressed ;	catalytic activity; alcohol dehydrogenase (NAD) activity; binding; metabolic process; 2,3-dihydro-2,3-dihydroxybenzoate dehydrogenase activity; enterobactin biosynthetic process; oxidoreductase activity; oxidation-reduction process;	Short-chain dehydrogenase/reductase SDR ; Glucose/ribitol dehydrogenase ; NAD(P)-binding domain ; Polyketide synthase/Fatty acid synthase, KR ; SHORT CHAIN ALCOHOL DEHYDROGENASE ; NAD(P)-binding Rossmann-fold domains ;
LOC_Os12g02370	chalcone--flavonone isomerase, putative, expressed ;	catalytic activity; cellular_component; metabolic process; response to abiotic stimulus; flavonoid biosynthetic process; isomerase activity; intramolecular lyase activity; cellular modified amino acid biosynthetic process; chalcone isomerase activity; response to karrikin;	Chalcone isomerase, subgroup ; Chalcone isomerase ; Chalcone isomerase, 3-layer sandwich ;
LOC_Os12g37260	lipoxygenase 2.1, chloroplast precursor, putative, expressed ;	catalytic activity; iron ion binding; protein binding; cytoplasm; lipid metabolic process; fatty acid biosynthetic process; response to stress; metabolic process; lipid biosynthetic process; electron carrier activity; biosynthetic process; plastid; thylakoid; response to biotic stimulus; response to abiotic stimulus; response to endogenous stimulus; cellular process; membrane; linoleate 13S-lipox…	-; -; -; Lipoxygenase ; Lipoxygenase, LH2 ; Lipoxygenase, plant ; Lipase/lipooxygenase, PLAT/LH2 ; Lipoxygenase, C-terminal ; Lipoxygenase, iron binding site ; Lipoxygenase, conserved site ; LIPOXYGENASE ;
LOC_Os12g35465	expressed protein ;	-	Nucleic acid-binding, OB-fold-like ;
LOC_Os04g27670	terpene synthase family, metal binding domain containing protein, expressed ;	magnesium ion binding; metabolic process; terpene synthase activity; lyase activity; metal ion binding;	Terpene synthase, metal-binding domain ; Terpenoid cylases/protein prenyltransferase alpha-alpha toroid ; Terpenoid synthase ;
LOC_Os07g34520	isocitrate lyase, putative, expressed ;	catalytic activity; isocitrate lyase activity; protein binding; cellular_component; metabolic process; cellular process; seed dormancy process; lyase activity; carboxylic acid metabolic process;	Isocitrate lyase/phosphorylmutase ; Isocitrate lyase ; Pyruvate/Phosphoenolpyruvate kinase, catalytic core ; Isocitrate lyase/phosphorylmutase, conserved site ; ISOCITRATE LYASE/MALATE SYNTHASE ;
LOC_Os11g09979	expressed protein ;	-	signal-peptide ;
LOC_Os01g52130	sulfate transporter, putative, expressed ;	transporter activity; transport; secondary active sulfate transmembrane transporter activity; sulfate transport; cellular process; sulfate transmembrane transporter activity; membrane; integral component of membrane; transmembrane transport;	Sulphate anion transporter ; Sulphate transporter/antisigma-factor antagonist STAS ; Sulphate transporter ; Sulphate anion transporter, conserved site ; SULFATE TRANSPORTER ; SULFATE TRANSPORTER ; transmembrane_regions;
LOC_Os10g28350	1,2-dihydroxy-3-keto-5-methylthiopentene dioxygenase protein, putative, expressed ;	catalytic activity; binding; iron ion binding; nucleus; cytoplasm; cytosol; metabolic process; cellular amino acid biosynthetic process; biosynthetic process; methionine biosynthetic process; cellular process; acireductone dioxygenase [iron(II)-requiring] activity; oxidoreductase activity; oxidoreductase activity, acting on single donors with incorporation of molecular oxygen, incorporation of tw…	Acireductone dioxygenase, ARD ; Cupin, RmlC-type ; RmlC-like jelly roll fold ;
Note: Red letters indicate co-expressed genes; Black letters indicate DEGFu-sp to anther
Ovary
Gene Id	Annotation	GO	Interpro
LOC_Os05g05080	expressed protein ;	-	-
LOC_Os11g42040	non-TIR-NBS-LRR type resistance protein, putative, expressed ;	nucleotide binding; protein binding; ATP binding; plasma membrane; apoptotic process; response to stress; defense response; cell death; ADP binding;	-; Disease resistance protein ; NB-ARC ; Leucine-rich repeat, typical subtype ; LEUCINE-RICH REPEAT-CONTAINING PROTEIN ; LEUCINE-RICH REPEAT CONTAINING PROTEIN ; L domain-like ; P-loop containing nucleoside triphosphate hydrolases ;
LOC_Os07g05440	retrotransposon protein, putative, unclassified, expressed ;	nucleic acid binding; DNA binding; nucleus; DNA integration;	-; Integrase, catalytic core ; Polynucleotidyl transferase, ribonuclease H fold ; GAG/POL/ENV POLYPROTEIN ; RETROVIRUS POLYPROTEIN ; DNA/RNA polymerases ;
LOC_Os07g05400	ferredoxin--NADP reductase, chloroplast precursor, putative, expressed ;	catalytic activity; ferredoxin-NADP+ reductase activity; binding; copper ion binding; transport; metabolic process; electron carrier activity; chloroplast; plastid; thylakoid; photosynthesis; membrane; oxidoreductase activity; electron transport chain; thylakoid membrane; flavin adenine dinucleotide binding; NADP binding; oxidation-reduction process;	-; -; Oxidoreductase FAD/NAD(P)-binding ; Flavoprotein pyridine nucleotide cytochrome reductase ; Ferredoxin--NADP reductase ; Ferredoxin Reductase ; Ferredoxin reductase-type FAD-binding domain ; Riboflavin synthase-like beta-barrel ; FLAVODOXIN-RELATED ; Ferredoxin reductase-like, C-terminal NADP-linked domain ;
LOC_Os07g30980	uvrD/REP helicase family protein, putative, expressed ;	DNA binding; DNA helicase activity; ATP-dependent DNA helicase activity; helicase activity; ATP binding; DNA repair; DNA recombination; sister chromatid cohesion; meiotic nuclear division; reciprocal meiotic recombination; plastid; vegetative to reproductive phase transition of meristem; response to gamma radiation; hydrolase activity; regulation of telomere maintenance; DNA duplex unwinding; reg…	-; DNA helicase, UvrD/REP type ; Helicase, superfamily 1, UvrD-related ; DNA helicase, UvrD-like, C-terminal ; P-loop containing nucleoside triphosphate hydrolases ;
LOC_Os07g05510	expressed protein ;	mitochondrion;	signal-peptide ; transmembrane_regions;
LOC_Os11g32810	Leucine Rich Repeat family protein, expressed ;	molecular_function; cell; mitochondrion; biological_process;	-; L domain-like ;
LOC_Os05g03320	expressed protein ;	mitochondrion;	Ankyrin repeat ; Ankyrin repeat-containing domain ; ANKYRIN REPEAT-CONTAINING ; SERINE/THREONINE-PROTEIN KINASE RIPK4 ;
LOC_Os06g42060	expressed protein ;	mitochondrion;	-
LOC_Os11g17530	pentatricopeptide, putative, expressed ;	molecular_function; mitochondrion; biological_process;	Pentatricopeptide repeat ; PENTATRICOPEPTIDE REPEAT-CONTAINING PROTEIN ; SELENIUM-BINDING PROTEIN ; TPR-like ;
LOC_Os05g09160	expressed protein ;	galanin receptor activity; G-protein coupled receptor signaling pathway; integral component of membrane;	-
LOC_Os01g41910	receptor-like protein kinase 5 precursor, putative, expressed ;	reproduction; signal transducer activity; receptor activity; protein binding; mitochondrion; cellular protein modification process; transport; response to stress; signal transduction; multicellular organismal development; response to biotic stimulus; anatomical structure morphogenesis; post-embryonic development; cellular process; cellular component organization; cell growth; kinase activity;	-; Leucine-rich repeat ; SERINE-THREONINE PROTEIN KINASE, PLANT-TYPE ; L domain-like ;
LOC_Os11g19149	expressed protein ;	-	transmembrane_regions;
LOC_Os05g13390	expressed protein ;	molecular_function; biological_process; chloroplast; plastid;	-
LOC_Os03g08490	AP2 domain containing protein, expressed ;	DNA binding; sequence-specific DNA binding transcription factor activity; protein binding; nucleus; cytoplasm; plasma membrane; nucleobase-containing compound metabolic process; transcription, DNA-templated; regulation of transcription, DNA-templated; response to stress; signal transduction; cell death; biosynthetic process; response to biotic stimulus; response to endogenous stimulus;	Pathogenesis-related transcriptional factor/ERF, DNA-binding ; DNA-binding, integrase-type ;
LOC_Os05g07960	F-box protein interaction domain containing protein, expressed ;	molecular_function; biological_process;	F-box associated domain, type 3 ; F-box associated interaction domain ;
LOC_Os05g13420	large tegument protein, putative, expressed ;	vacuole; biological_process;	Protein of unknown function DUF538 ; signal-peptide ;
LOC_Os05g06630	expressed protein ;	catalytic activity; serine-type endopeptidase activity; protein binding; proteolysis; metabolic process; plastid;	Serine/cysteine peptidase, trypsin-like ;
LOC_Os01g44170	expressed protein ;	molecular_function; cellular_component; biological_process;	-
LOC_Os11g45990	von Willebrand factor type A domain containing protein, putative, expressed ;	catalytic activity; binding; cellular protein modification process; cytoplasmic membrane-bounded vesicle;	von Willebrand factor, type A ; signal-peptide ; vWA-like ;
LOC_Os01g72370	helix-loop-helix DNA-binding domain containing protein, expressed ;	DNA binding; sequence-specific DNA binding transcription factor activity; nucleus; nucleobase-containing compound metabolic process; response to stress; biosynthetic process; response to abiotic stimulus; protein dimerization activity;	Helix-loop-helix DNA-binding domain ; Helix-loop-helix DNA-binding ; Achaete-scute transcription factor related ; gb def: Achaete-scute complex protein T5 (Achaete) ;
LOC_Os09g25740	expressed protein ;	glycylpeptide N-tetradecanoyltransferase activity; N-terminal protein myristoylation; transferase activity; transferase activity, transferring acyl groups;	-
LOC_Os11g31420	expressed protein ;	-	-
LOC_Os11g31800	expressed protein ;	-	-
LOC_Os11g35710	cycloartenol synthase, putative, expressed ;	catalytic activity; mitochondrion; vacuole; lipid metabolic process; multicellular organismal development; metabolic process; biosynthetic process; cellular process; cellular component organization; intramolecular transferase activity;	-; Prenyltransferase/squalene oxidase ; Terpene synthase, conserved site ; Terpenoid cylases/protein prenyltransferase alpha-alpha toroid ; Squalene cyclase ;
LOC_Os11g31470	expressed protein ;	transporter activity; protein binding; nucleus; nuclear envelope; transport; multicellular organismal development; anatomical structure morphogenesis; flower development; cellular process; regulation of gene expression, epigenetic;	-
LOC_Os11g31430	expressed protein ;	transporter activity; protein binding; nucleus; nuclear envelope; mitochondrion; transport; multicellular organismal development; anatomical structure morphogenesis; flower development; cellular process; regulation of gene expression, epigenetic;	transmembrane_regions;
LOC_Os11g31700	expressed protein ;	mitochondrion;	signal-peptide ;
LOC_Os01g45880	retrotransposon protein, putative, unclassified, expressed ;	telomere maintenance; DNA helicase activity; helicase activity; mitochondrion; DNA repair; DNA duplex unwinding;	DNA helicase PIF1, ATP-dependent ; HELICASE-RELATED ; P-loop containing nucleoside triphosphate hydrolases ;
LOC_Os11g31770	expressed protein ;	transporter activity; protein binding; nucleus; nuclear envelope; transport; multicellular organismal development; anatomical structure morphogenesis; flower development; cellular process; regulation of gene expression, epigenetic;	-
LOC_Os09g26554	expressed protein ;	catalytic activity; metabolic process;	Serine/cysteine peptidase, trypsin-like ;
LOC_Os11g42200	laccase precursor protein, putative, expressed ;	copper ion binding; extracellular region; cell; metabolic process; catabolic process; cellular process; cytoplasmic membrane-bounded vesicle; oxidoreductase activity; secondary metabolic process; lignin catabolic process; metal ion binding; apoplast; hydroquinone:oxygen oxidoreductase activity; oxidation-reduction process;	Multicopper oxidase, type 1 ; Multicopper oxidase, copper-binding site ; Cupredoxin ; Multicopper oxidase, type 2 ; Multicopper oxidase, type 3 ; MULTI-COPPER OXIDASE ; LACCASE ; signal-peptide ; transmembrane_regions;
LOC_Os09g26560	expressed protein ;	catalytic activity; protein binding; proteolysis; metabolic process; peptidase activity; hydrolase activity; protein metabolic process;	PDZ/DHR/GLGF ; Serine/cysteine peptidase, trypsin-like ; SERINE PROTEASE FAMILY S1C HTRA-RELATED ;
LOC_Os06g08990	expressed protein ;	mitochondrion;	Protein of unknown function DUF1677, Oryza sativa ;
LOC_Os04g01330	expressed protein ;	plastid;	-
LOC_Os02g29620	expressed protein ;	molecular_function; cellular_component; nucleus; DNA repair; biological_process; Smc5-Smc6 complex;	Nse4 ;
LOC_Os11g09590	OsFBX404 - F-box domain containing protein, expressed ;	molecular_function; cellular_component; biological_process;	F-box domain, Skp2-like ;
LOC_Os04g32890	retrotransposon protein, putative, unclassified, expressed ;	DNA binding; transposase activity; transposition, DNA-mediated;	Transposase, IS4-like ;
LOC_Os10g30670	transposon protein, putative, CACTA, En/Spm sub-class, expressed ;	-	-
LOC_Os10g37160	transposon protein, putative, unclassified, expressed ;	monooxygenase activity; iron ion binding; electron carrier activity; oxidoreductase activity; oxidoreductase activity, acting on paired donors, with incorporation or reduction of molecular oxygen; heme binding; electron transport chain; metal ion binding; oxidation-reduction process;	Cytochrome P450 ; Cytochrome P450, E-class, group I ; Cytochrome P450, conserved site ; CYTOCHROME P450 SUBFAMILY 79A ; signal-peptide ; transmembrane_regions;
LOC_Os09g35030	dehydration-responsive element-binding protein, putative, expressed ;	DNA binding; sequence-specific DNA binding transcription factor activity; nucleus; nucleobase-containing compound metabolic process; transcription, DNA-templated; regulation of transcription, DNA-templated; response to stress; biosynthetic process; plastid; response to abiotic stimulus;	Pathogenesis-related transcriptional factor/ERF, DNA-binding ; DNA-binding, integrase-type ;
LOC_Os01g09220	transposon protein, putative, CACTA, En/Spm sub-class, expressed ;	phospholipase A2 activity; plasma membrane; phospholipid metabolic process; chloroplast; membrane; lipid catabolic process;	UNCHARACTERIZED ;
LOC_Os06g37364	cytochrome P450, putative, expressed ;	monooxygenase activity; iron ion binding; cell; endoplasmic reticulum; lipid metabolic process; signal transduction; electron carrier activity; biosynthetic process; plastid; chloroplast outer membrane; response to endogenous stimulus; cellular process; ent-kaurene oxidation to kaurenoic acid; membrane; oxidoreductase activity; oxidoreductase activity, acting on paired donors, with incorporation …	Cytochrome P450 ; Cytochrome P450, E-class, group I ; Cytochrome P450, E-class, group IV ; Cytochrome P450, conserved site ; gb def: Ent-kaurene oxidase (EC 1.14.13.78) (AtKO1) (Cytochrome P450 701A3) ; transmembrane_regions;
LOC_Os04g10060	ent-kaurene synthase, chloroplast precursor, putative, expressed ;	magnesium ion binding; DNA binding; catalytic activity; ligand-activated sequence-specific DNA binding RNA polymerase II transcription factor activity; nucleus; regulation of transcription, DNA-templated; lipid metabolic process; defense response; signal transduction; metabolic process; biosynthetic process; plastid; gibberellin metabolic process; response to endogenous stimulus; ent-kaurene synt…	Terpene synthase-like ; Terpene synthase, metal-binding domain ; Terpenoid cylases/protein prenyltransferase alpha-alpha toroid ; Terpenoid synthase ;
LOC_Os01g38110	cytochrome P450, putative, expressed ;	molecular_function; catalytic activity; monooxygenase activity; binding; iron ion binding; metabolic process; electron carrier activity; oxidoreductase activity; oxidoreductase activity, acting on paired donors, with incorporation or reduction of molecular oxygen; oxygen binding; heme binding; metal ion binding; oxidation-reduction process;	Cytochrome P450 ; Cytochrome P450, E-class, group I ; Cytochrome P450, conserved site ; CYTOCHROME P450 SUBFAMILY 76C ; signal-peptide ; transmembrane_regions;
LOC_Os01g08700	GIGANTEA, putative, expressed ;	reproduction; protein binding; nucleus; nucleoplasm; starch metabolic process; nucleobase-containing compound metabolic process; regulation of transcription, DNA-templated; response to stress; multicellular organismal development; circadian rhythm; biological_process; biosynthetic process; response to cold; response to abiotic stimulus; response to blue light; response to red or far red light; po…	-
LOC_Os05g48390	ubiquitin conjugating enzyme protein, putative, expressed ;	catalytic activity; ubiquitin-protein ligase activity; cellular_component; postreplication repair; cellular protein modification process; transport; phosphate ion transport; response to stress; cell communication; biological_process; response to extracellular stimulus; cellular response to phosphate starvation; protein ubiquitination; acid-amino acid ligase activity; small conjugating protein lig…	Ubiquitin-conjugating enzyme, E2 ; Ubiquitin-conjugating enzyme/RWD-like ; UBIQUITIN-CONJUGATING ENZYME E2 ; UBIQUITIN-CONJUGATING ENZYME-RELATED ;
LOC_Os12g43450	thaumatin family domain containing protein, expressed ;	cell; response to stress; response to biotic stimulus; response to abiotic stimulus; response to salt stress; defense response to fungus, incompatible interaction; cytoplasmic membrane-bounded vesicle;	Thaumatin, pathogenesis-related ; signal-peptide ; transmembrane_regions;
LOC_Os01g71670	glycosyl hydrolases family 17, putative, expressed ;	catalytic activity; hydrolase activity, hydrolyzing O-glycosyl compounds; binding; cell wall; vacuole; plasma membrane; carbohydrate metabolic process; response to stress; metabolic process; response to cold; response to biotic stimulus; response to bacterium; response to abiotic stimulus; response to salt stress; defense response to fungus, incompatible interaction; membrane; cytoplasmic membran…	Glycoside hydrolase, family 17 ; Glycoside hydrolase, subgroup, catalytic core ; Glycoside hydrolase, catalytic core ; signal-peptide ; transmembrane_regions;
LOC_Os07g08150	early light-induced protein, chloroplast precursor, putative, expressed ;	binding; response to stress; plastid; response to abiotic stimulus;	Chloroa_b-bind ; UPF0041 BRAIN PROTEIN 44-RELATED ; EARLY LIGHT-INDUCED PROTEIN ; signal-peptide ; Chlorophyll a-b binding protein ;
LOC_Os02g32814	heavy metal-associated domain containing protein, expressed ;	transporter activity; copper ion binding; plasma membrane; transport; iron ion transport; mercury ion transmembrane transporter activity; mercury ion transport; membrane; type I hypersensitivity; cellular homeostasis; metal ion transport; homoiothermy; metal ion binding; ice binding; response to freezing;	-; Heavy metal transport/detoxification protein ; COPPER TRANSPORT PROTEIN ATOX1-RELATED ; COPPER TRANSPORT PROTEIN ATOX1 (METAL TRANSPORT PROTEIN ATX1) ;
LOC_Os01g45914	expressed protein ;	-	-
LOC_Os09g25060	WRKY76, expressed ;	DNA binding; sequence-specific DNA binding transcription factor activity; protein binding; nucleus; nucleobase-containing compound metabolic process; regulation of transcription, DNA-templated; response to stress; biological_process; biosynthetic process; response to biotic stimulus; sequence-specific DNA binding;	-; DNA-binding WRKY ;
LOC_Os01g32460	expressed protein ;	-	-
LOC_Os08g35590	expressed protein ;	-	transmembrane_regions;
LOC_Os09g30510	glucosyl transferase, putative, expressed ;	cytosol; metabolic process; transferase activity; transferase activity, transferring glycosyl groups; transferase activity, transferring hexosyl groups;	UDP-glucuronosyl/UDP-glucosyltransferase ; UDP-GLUCOSYLTRANSFERASE ; UDP-Glycosyltransferase/glycogen phosphorylase ;
LOC_Os04g41680	CHIT3 - Chitinase family protein precursor, expressed ;	reproduction; polysaccharide catabolic process; chitinase activity; cell wall; plasma membrane; carbohydrate metabolic process; chitin catabolic process; response to stress; defense response; chitin binding; metabolic process; cell death; plant-type cell wall; embryo development; post-embryonic development; somatic embryogenesis; cytoplasmic membrane-bounded vesicle; hydrolase activity; hydrolase…	-; Glycoside hydrolase, family 19, catalytic ; Chitin-binding, type 1 ; Glycoside hydrolase, family 19 ; Chitin-binding, type 1, conserved site ; CLASS IV CHITINASE ; signal-peptide ; Lysozyme-like ;
LOC_Os01g71380	glycosyl hydrolases family 17, putative, expressed ;	catalytic activity; hydrolase activity, hydrolyzing O-glycosyl compounds; binding; cell wall; vacuole; plasma membrane; carbohydrate metabolic process; response to stress; metabolic process; response to cold; response to biotic stimulus; response to bacterium; response to abiotic stimulus; response to salt stress; defense response to fungus, incompatible interaction; membrane; cytoplasmic membran…	Glycoside hydrolase, family 17 ; Glycoside hydrolase, subgroup, catalytic core ; Glycoside hydrolase, catalytic core ; signal-peptide ; transmembrane_regions;
LOC_Os01g28500	SCP-like extracellular protein, expressed ;	molecular_function; extracellular region; cell wall; response to stress; response to biotic stimulus; response to endogenous stimulus; response to extracellular stimulus; cytoplasmic membrane-bounded vesicle;	-; Allergen V5/Tpx-1 related ; Ves allergen ; SCP-like extracellular ; Allergen V5/Tpx-1 related, conserved site ; PATHOGENESIS-RELATED PROTEIN 1 ; signal-peptide ;
LOC_Os10g21398	NADPH-dependent oxidoreductase, putative, expressed ;	catalytic activity; iron ion binding; NADH dehydrogenase (ubiquinone) activity; metabolic process; electron carrier activity; chloroplast; chloroplast thylakoid membrane; plastid; thylakoid; photosynthesis; membrane; oxidoreductase activity; oxidoreductase activity, acting on NAD(P)H; photosynthesis, light reaction; metal ion binding; quinone binding; iron-sulfur cluster binding; 4 iron, 4 sulfur…	-; 4Fe-4S binding domain ; NADH-plastoquinone oxidoreductase, subunit I ; NADH-quinone oxidoreductase, chain I ; 4Fe-4S ferredoxin, iron-sulpur binding domain ; 4Fe-4S ferredoxin, iron-sulphur binding, conserved site ; NADH-UBIQUINONE OXIDOREDUCTASE 1, CHAIN 1 ; 4Fe-4S ferredoxins ;
LOC_Os04g16734	maturase K, putative, expressed ;	RNA binding; nucleobase-containing compound metabolic process; mRNA processing; tRNA processing; metabolic process; RNA splicing; chloroplast; plastid; transferase activity;	Intron maturase, type II ; Maturase, MatK, N-terminal ; MATK_MF_01390 ; FAMILY NOT NAMED ; SUBFAMILY NOT NAMED ;
LOC_Os09g19960	expressed protein ;	mitochondrion;	signal-peptide ;
LOC_Os01g58022	NADPH-dependent oxidoreductase, putative, expressed ;	magnesium ion binding; catalytic activity; binding; NADH dehydrogenase (ubiquinone) activity; metabolic process; ferredoxin hydrogenase activity; ferredoxin hydrogenase complex; chloroplast; photosystem; plastid; photosynthetic electron transport chain; photosynthetic electron transport in photosystem II; carbon fixation; photosynthesis; membrane; integral component of membrane; chlorophyll bindi…	NADH:ubiquinone oxidoreductase-like, 20kDa subunit ; NADH:ubiquinone oxidoreductase, 20kDa subunit ; [NiFe]-hydrogenase-3-type complex, small subunit/NADH:quinone oxidoreductase, subunit NuoB ; NDHK_MF_01356 ; Nickel-iron hydrogenase, small subunit ;
LOC_Os06g46434	cytochrome c biogenesis protein ccsA, putative, expressed ;	prostaglandin receptor activity; cell; protein complex assembly; G-protein coupled receptor signaling pathway; respiratory chain complex IV assembly; chloroplast; plastid; thylakoid; cellular process; heme transporter activity; heme transport; membrane; integral component of membrane; cytoplasmic membrane-bounded vesicle; cellular component organization; cytochrome complex assembly;	Cytochrome c assembly protein ; Cytochrome c-type biogenesis protein CcsA ; CCSA_MF_01391 ; signal-peptide ; transmembrane_regions;
LOC_Os01g58039	uncharacterized protein ycf70, putative, expressed ;	chloroplast; plastid;	transmembrane_regions;
LOC_Os02g24598	chloroplast envelope membrane protein, putative, expressed ;	cell; membrane; integral component of membrane;	CemA ; CEMA_MF_01308 ; signal-peptide ; transmembrane_regions;
LOC_Os10g39880	photosynthetic reaction center protein, putative, expressed ;	binding; protein binding; generation of precursor metabolites and energy; plastid; thylakoid; photosynthetic electron transport in photosystem II; photosynthesis; membrane; photosynthesis, light reaction; plasma membrane light-harvesting complex; electron transporter, transferring electrons within the cyclic electron transport pathway of photosynthesis activity;	Photosynthetic reaction centre, L/M ; signal-peptide ; transmembrane_regions;
LOC_Os11g43404	expressed protein ;	plastid;	transmembrane_regions;
LOC_Os09g17870	cytidylyltransferase domain containing protein, expressed ;	catalytic activity; cellular_component; nucleobase-containing compound metabolic process; multicellular organismal development; metabolic process; biosynthetic process; NAD biosynthetic process; anatomical structure morphogenesis; pollination; protein transport; P-P-bond-hydrolysis-driven protein transmembrane transporter activity; membrane; cellular component organization; cell growth; transfera…	Cytidylyltransferase ; Probable nicotinate-nucleotide adenylyltransferase ; Rossmann-like alpha/beta/alpha sandwich fold ; Nucleotidylyl transferase ;
LOC_Os04g31804	OsMADS64 - MADS-box family gene with M-alpha type-box, expressed ;	DNA binding; sequence-specific DNA binding transcription factor activity; protein binding; nucleus; nucleobase-containing compound metabolic process; transcription, DNA-templated; regulation of transcription, DNA-templated; biosynthetic process; sequence-specific DNA binding; protein dimerization activity;	Transcription factor, MADS-box ; MADS BOX PROTEIN ;
LOC_Os04g09900	ent-kaurene synthase, chloroplast precursor, putative, expressed ;	magnesium ion binding; catalytic activity; binding; lipid metabolic process; defense response; signal transduction; metabolic process; biosynthetic process; plastid; gibberellin metabolic process; response to endogenous stimulus; cellular process; terpene synthase activity; lyase activity; isomerase activity; syn-copalyl diphosphate synthase activity; diterpene phytoalexin precursor biosynthetic …	-; Terpene synthase-like ; Terpene synthase, metal-binding domain ; Terpenoid cylases/protein prenyltransferase alpha-alpha toroid ; Terpenoid synthase ; signal-peptide ;
LOC_Os04g09920	cytochrome P450, putative, expressed ;	molecular_function; catalytic activity; monooxygenase activity; binding; iron ion binding; cell; defense response; metabolic process; electron carrier activity; membrane; integral component of membrane; diterpenoid metabolic process; oxidoreductase activity; oxidoreductase activity, acting on paired donors, with incorporation or reduction of molecular oxygen; oxygen binding; heme binding; 9beta-p…	Cytochrome P450 ; Cytochrome P450, E-class, group I ; Cytochrome P450, conserved site ; CYTOCHROME P450, SUBFAMILY 71A, D ; signal-peptide ; transmembrane_regions;
LOC_Os08g25864	expressed protein ;	-	-
LOC_Os01g71340	glycosyl hydrolases family 17, putative, expressed ;	catalytic activity; hydrolase activity, hydrolyzing O-glycosyl compounds; extracellular region; cell wall; vacuole; plasma membrane; carbohydrate metabolic process; metabolic process; response to cold; response to biotic stimulus; response to bacterium; response to salt stress; defense response to fungus, incompatible interaction; cytoplasmic membrane-bounded vesicle; hydrolase activity; hydrolas…	Glycoside hydrolase, family 17 ; Glycoside hydrolase, subgroup, catalytic core ; Glycoside hydrolase, catalytic core ; signal-peptide ; transmembrane_regions;
LOC_Os09g25070	WRKY62, expressed ;	DNA binding; sequence-specific DNA binding transcription factor activity; protein binding; nucleus; nucleobase-containing compound metabolic process; regulation of transcription, DNA-templated; response to stress; biological_process; biosynthetic process; response to biotic stimulus; homoiothermy; sequence-specific DNA binding; ice binding; response to freezing;	-; DNA-binding WRKY ;
LOC_Os11g38000	NB-ARC domain containing protein, expressed ;	nucleotide binding; catalytic activity; protein binding; ATP binding; cytoplasm; plasma membrane; apoptotic process; response to stress; defense response; metabolic process; cell death; response to biotic stimulus; nucleoside-triphosphatase activity; ADP binding;	Disease resistance protein ; NB-ARC ; P-loop containing nucleoside triphosphate hydrolases ;
LOC_Os06g39120	expressed protein ;	cytoplasmic membrane-bounded vesicle;	signal-peptide ;
LOC_Os06g46950	EF hand family protein, putative, expressed ;	binding; calcium ion binding; protein binding; multicellular organismal development; anatomical structure morphogenesis; cellular component organization; cell differentiation;	EF-hand-like domain ; EF-Hand 1, calcium-binding site ; EF-HAND 2 ; CALMODULIN ; CENTRIN-RELATED ; EF-hand ;
LOC_Os04g52090	AP2 domain containing protein, expressed ;	DNA binding; sequence-specific DNA binding transcription factor activity; protein binding; nucleus; nucleoplasm; nucleobase-containing compound metabolic process; transcription, DNA-templated; regulation of transcription, DNA-templated; response to stress; signal transduction; biological_process; biosynthetic process; response to biotic stimulus; response to endogenous stimulus;	Pathogenesis-related transcriptional factor/ERF, DNA-binding ; DNA-binding, integrase-type ;
LOC_Os05g05100	expressed protein ;	plastid;	-
LOC_Os11g42070	Leucine Rich Repeat family protein, expressed ;	nucleotide binding; protein binding; ATP binding; apoptotic process; response to stress; defense response; metabolic process; oxidoreductase activity; nucleoside-triphosphatase activity; ADP binding;	-; Disease resistance protein ; Leucine-rich repeat ; NB-ARC ; Leucine-rich repeat, typical subtype ; LEUCINE-RICH REPEAT-CONTAINING PROTEIN ; LEUCINE-RICH REPEAT-CONTAINING PROTEIN ; L domain-like ; P-loop containing nucleoside triphosphate hydrolases ;
LOC_Os11g29500	expressed protein ;	-	signal-peptide ; transmembrane_regions;
LOC_Os05g12040	cytochrome P450 51, putative, expressed ;	reproduction; catalytic activity; monooxygenase activity; iron ion binding; endoplasmic reticulum; plasma membrane; lipid metabolic process; metabolic process; electron carrier activity; biosynthetic process; embryo development; post-embryonic development; cellular process; oxidoreductase activity; oxidoreductase activity, acting on paired donors, with incorporation or reduction of molecular oxyg…	Cytochrome P450 ; Cytochrome P450, E-class, group IV ; Cytochrome P450, conserved site ; CYTOCHROME P450, SUBFAMILY 51A ; signal-peptide ; transmembrane_regions;
LOC_Os11g46000	von Willebrand factor type A domain containing protein, putative, expressed ;	catalytic activity; binding; protein binding; cellular_component; plasma membrane; cellular protein modification process; multicellular organismal development; cytoplasmic membrane-bounded vesicle; cellular component organization; cell differentiation;	signal-peptide ; vWA-like ; transmembrane_regions;
LOC_Os09g04384	expressed protein ;	-	-
LOC_Os11g31450	expressed protein ;	-	-
LOC_Os09g26540	expressed protein ;	catalytic activity; metabolic process; hydrolase activity; protein metabolic process;	Serine/cysteine peptidase, trypsin-like ;
LOC_Os08g04540	decarboxylase, putative, expressed ;	catalytic activity; binding; cellular_component; cellular amino acid metabolic process; response to stress; metabolic process; cellular process; lyase activity; carboxy-lyase activity; carboxylic acid metabolic process; pyridoxal phosphate binding;	-; Pyridoxal phosphate-dependent decarboxylase ; Aromatic-L-amino-acid decarboxylase ; Pyridoxal phosphate-dependent transferase, major region, subdomain 1 ; Pyridoxal phosphate-dependent transferase, major region, subdomain 2 ; Pyridoxal phosphate-dependent transferase, major domain ; Pyridoxal-phosphate binding site ; AROMATIC AMINO ACID DECARBOXYLASE ;
LOC_Os10g42020	RALFL29 - Rapid ALkalinization Factor RALF family protein precursor, expressed ;	cytoplasmic membrane-bounded vesicle;	signal-peptide ; transmembrane_regions;
LOC_Os07g34280	CXE carboxylesterase, putative, expressed ;	cellular_component; metabolic process; hydrolase activity;	-; Alpha/beta hydrolase fold-3 ; MEMBER OF 'GDXG' FAMILY OF LIPOLYTIC ENZYMES ; CARBOXYLESTERASE-RELATED ; alpha/beta-Hydrolases ;
LOC_Os09g35010	dehydration-responsive element-binding protein, putative, expressed ;	DNA binding; sequence-specific DNA binding transcription factor activity; nucleus; nucleobase-containing compound metabolic process; transcription, DNA-templated; regulation of transcription, DNA-templated; response to stress; biosynthetic process; plastid;	Pathogenesis-related transcriptional factor/ERF, DNA-binding ; DNA-binding, integrase-type ;
LOC_Os06g37330	cytochrome P450, putative, expressed ;	monooxygenase activity; alpha1-adrenergic receptor activity; iron ion binding; cell; endoplasmic reticulum; lipid metabolic process; signal transduction; G-protein coupled receptor signaling pathway; electron carrier activity; biosynthetic process; plastid; chloroplast outer membrane; response to endogenous stimulus; cellular process; ent-kaurene oxidation to kaurenoic acid; membrane; integral co…	Cytochrome P450 ; Cytochrome P450, E-class, group I ; Cytochrome P450, conserved site ; gb def: Ent-kaurene oxidase (EC 1.14.13.78) (AtKO1) (Cytochrome P450 701A3) ; signal-peptide ; transmembrane_regions;
LOC_Os04g10010	sex determination protein tasselseed-2, putative, expressed ;	catalytic activity; alcohol dehydrogenase (NAD) activity; binding; cellular_component; metabolic process; 2,3-dihydro-2,3-dihydroxybenzoate dehydrogenase activity; enterobactin biosynthetic process; plastid; oxidoreductase activity; diterpene phytoalexin precursor biosynthetic process pathway; oxidation-reduction process;	Short-chain dehydrogenase/reductase SDR ; Glucose/ribitol dehydrogenase ; NAD(P)-binding domain ; Short-chain dehydrogenase/reductase, conserved site ; SHORT CHAIN ALCOHOL DEHYDROGENASE ; NAD(P)-binding Rossmann-fold domains ;
LOC_Os07g26100	expressed protein ;	-	-
LOC_Os04g41620	CHIT2 - Chitinase family protein precursor, expressed ;	reproduction; polysaccharide catabolic process; chitinase activity; cell wall; carbohydrate metabolic process; chitin catabolic process; response to stress; defense response; chitin binding; metabolic process; cell death; plant-type cell wall; embryo development; post-embryonic development; somatic embryogenesis; cytoplasmic membrane-bounded vesicle; hydrolase activity; hydrolase activity, acting…	-; Glycoside hydrolase, family 19, catalytic ; Glycoside hydrolase, family 19 ; CLASS IV CHITINASE ; signal-peptide ; Lysozyme-like ; transmembrane_regions;
LOC_Os01g14410	early light-induced protein, chloroplast precursor, putative, expressed ;	DNA binding; ligand-activated sequence-specific DNA binding RNA polymerase II transcription factor activity; binding; nucleus; regulation of transcription, DNA-templated; response to stress; plastid; response to abiotic stimulus;	Chloroa_b-bind ; UPF0041 BRAIN PROTEIN 44-RELATED ; EARLY LIGHT-INDUCED PROTEIN ; signal-peptide ; Chlorophyll a-b binding protein ;
LOC_Os03g03724	expressed protein ;	-	-
LOC_Os03g52680	expressed protein ;	molecular_function; biological_process; plastid;	-
LOC_Os05g30500	expressed protein ;	-	-
LOC_Os08g35580	expressed protein ;	-	-
LOC_Os03g24640	terpene synthase, putative, expressed ;	magnesium ion binding; mitochondrion; metabolic process; terpene synthase activity; lyase activity; metal ion binding;	Terpene synthase-like ; Terpene synthase, metal-binding domain ; Terpenoid cylases/protein prenyltransferase alpha-alpha toroid ; Terpenoid synthase ;
LOC_Os09g20390	uncharacterized glycosyl hydrolase Rv2006/MT2062, putative, expressed ;	catalytic activity; trehalose-phosphatase activity; carbohydrate metabolic process; trehalose biosynthetic process; response to stress; metabolic process; biosynthetic process; plastid; cellular process; hydrolase activity; response to cadmium ion;	-; Trehalose-phosphatase ; HAD-superfamily hydrolase, subfamily IIB ; TREHALOSE-6-PHOSPHATE SYNTHASE ; HAD-like ;
LOC_Os04g10160	cytochrome P450, putative, expressed ;	molecular_function; catalytic activity; monooxygenase activity; binding; iron ion binding; plasma membrane; defense response; metabolic process; electron carrier activity; plastid; membrane; integral component of membrane; oxidoreductase activity; oxidoreductase activity, acting on paired donors, with incorporation or reduction of molecular oxygen; oxygen binding; heme binding; metal ion binding;…	Cytochrome P450 ; Cytochrome P450, E-class, group I ; Cytochrome P450, conserved site ; CYTOCHROME P450, SUBFAMILY 71A, D ; signal-peptide ; transmembrane_regions;
LOC_Os11g06934	expressed protein ;	-	-
LOC_Os03g46070	thaumatin, putative, expressed ;	cell; response to stress; response to biotic stimulus; response to abiotic stimulus; response to salt stress; defense response to fungus, incompatible interaction; cytoplasmic membrane-bounded vesicle;	Thaumatin, pathogenesis-related ; Thaumatin, conserved site ; signal-peptide ;
Note: Red letters indicate co-expressed genes; Black letters indicate DEGFu-sp to ovary
Leaf
Gene Id	Annotation	GO	Interpro
LOC_Os10g25020	red chlorophyll catabolite reductase, putative, expressed ;	catalytic activity; cytoplasm; mitochondrion; cytosol; response to stress; metabolic process; cell death; catabolic process; plastid; response to biotic stimulus; cellular process;	Red chlorophyll catabolite reductase ; signal-peptide ;
LOC_Os11g40970	receptor-like protein kinase precursor, putative, expressed ;	nucleotide binding; protein kinase activity; protein serine/threonine kinase activity; protein tyrosine kinase activity; protein binding; ATP binding; cellular protein modification process; protein phosphorylation; signal transduction; plastid; arsenite transmembrane transporter activity; membrane; integral component of membrane; cytoplasmic membrane-bounded vesicle; kinase activity; transferase …	-; -; -; Protein kinase, catalytic domain ; Leucine-rich repeat ; Serine/threonine-protein kinase domain ; Leucine-rich repeat, typical subtype ; Serine/threonine-protein kinase, active site ; Protein kinase-like domain ; Leucine-rich repeat-containing N-terminal domain, type 2 ; Protein kinase, ATP binding site ; Serine/threonine-protein kinase-like domain ; Tyrosine-protein kinase, catalytic do…
LOC_Os09g04384	expressed protein ;	-	-
LOC_Os01g65410	serine hydroxymethyltransferase, mitochondrial precursor, putative, expressed ;	catalytic activity; glycine hydroxymethyltransferase activity; binding; glycine metabolic process; L-serine metabolic process; biological_process; metabolic process; methyltransferase activity; cellular process; transferase activity; pyridoxal phosphate binding; methylation; response to cadmium ion;	Serine hydroxymethyltransferase ; Pyridoxal phosphate-dependent transferase, major region, subdomain 1 ; Pyridoxal phosphate-dependent transferase, major domain ; WD40 repeat, conserved site ;
LOC_Os08g04540	decarboxylase, putative, expressed ;	catalytic activity; binding; cellular_component; cellular amino acid metabolic process; response to stress; metabolic process; cellular process; lyase activity; carboxy-lyase activity; carboxylic acid metabolic process; pyridoxal phosphate binding;	-; Pyridoxal phosphate-dependent decarboxylase ; Aromatic-L-amino-acid decarboxylase ; Pyridoxal phosphate-dependent transferase, major region, subdomain 1 ; Pyridoxal phosphate-dependent transferase, major region, subdomain 2 ; Pyridoxal phosphate-dependent transferase, major domain ; Pyridoxal-phosphate binding site ; AROMATIC AMINO ACID DECARBOXYLASE ;
LOC_Os03g51530	expressed protein ;	plastid;	-
LOC_Os03g26210	helix-loop-helix DNA-binding domain containing protein, expressed ;	DNA binding; sequence-specific DNA binding transcription factor activity; nucleus; nucleobase-containing compound metabolic process; response to stress; cell communication; biological_process; biosynthetic process; plastid; response to extracellular stimulus; protein dimerization activity;	Helix-loop-helix DNA-binding ;
LOC_Os02g03710	UP-9A, putative, expressed ;	-	-
LOC_Os07g32570	OsAPRL1 adenosine 5'-phosphosulfate reductase-like OsAPRL1, expressed ;	sulfate assimilation; catalytic activity; phosphoadenylyl-sulfate reductase (thioredoxin) activity; response to stress; metabolic process; cellular amino acid biosynthetic process; chloroplast; plastid; chloroplast stroma; adenylyl-sulfate reductase activity; cellular process; oxidoreductase activity; oxidoreductase activity, acting on a sulfur group of donors, disulfide as acceptor; transferase …	Phosphoadenosine phosphosulphate reductase ; Thioredoxin-independent 5'-adenylylsulphate reductase ; Thioredoxin fold ; Thioredoxin-like fold ; Thioredoxin domain ; Rossmann-like alpha/beta/alpha sandwich fold ; Thioredoxin-like ; PROTEIN DISULFIDE ISOMERASE ; Adenine nucleotide alpha hydrolases-like ;
LOC_Os01g34850	OsHKT2;3 - Na+ transporter, expressed ;	structural constituent of ribosome; transporter activity; intracellular; ribosome; plasma membrane; translational elongation; transport; ion transport; cation transport; response to stress; cation transmembrane transporter activity; response to abiotic stimulus; cellular process; membrane; integral component of membrane; cytoplasmic membrane-bounded vesicle; transmembrane transport;	Cation transporter ; transmembrane_regions;
LOC_Os01g09220	transposon protein, putative, CACTA, En/Spm sub-class, expressed ;	phospholipase A2 activity; plasma membrane; phospholipid metabolic process; chloroplast; membrane; lipid catabolic process;	UNCHARACTERIZED ;
LOC_Os06g04230	expressed protein ;	-	-
LOC_Os11g15624	expressed protein ;	-	-
LOC_Os05g34730	ethylene-responsive transcription factor ERF020, putative, expressed ;	DNA binding; sequence-specific DNA binding transcription factor activity; nucleus; cytoplasm; nucleobase-containing compound metabolic process; transcription, DNA-templated; regulation of transcription, DNA-templated; biosynthetic process; membrane; homoiothermy; ice binding; response to freezing; protein homooligomerization;	Pathogenesis-related transcriptional factor/ERF, DNA-binding ; DNA-binding, integrase-type ;
LOC_Os02g49240	expressed protein ;	-	-
LOC_Os07g06970	HEN1, putative, expressed ;	RNA methylation; double-stranded RNA binding; intracellular; nucleus; cytoplasm; mitochondrion; nucleobase-containing compound metabolic process; response to stress; O-methyltransferase activity; RNA methyltransferase activity; response to biotic stimulus; virus induced gene silencing; anatomical structure morphogenesis; flower development; regulation of flower development; specification of flora…	-; Methyltransferase type 12 ; HEN1 ; S-adenosyl-L-methionine-dependent methyltransferases ;
LOC_Os02g36190	cytochrome P450, putative, expressed ;	molecular_function; catalytic activity; monooxygenase activity; binding; iron ion binding; plasma membrane; metabolic process; electron carrier activity; membrane; integral component of membrane; diterpenoid biosynthetic process; oxidoreductase activity; oxidoreductase activity, acting on paired donors, with incorporation or reduction of molecular oxygen; oxygen binding; heme binding; metal ion b…	Cytochrome P450 ; Cytochrome P450, E-class, group I ; Cytochrome P450, conserved site ; CYTOCHROME P450, SUBFAMILY 71A, D ; signal-peptide ; transmembrane_regions;
LOC_Os02g36210	ent-kaurene synthase, chloroplast precursor, putative, expressed ;	magnesium ion binding; catalytic activity; binding; mitochondrion; lipid metabolic process; defense response; signal transduction; metabolic process; biosynthetic process; plastid; gibberellin metabolic process; response to endogenous stimulus; ent-copalyl diphosphate synthase activity; cellular process; terpene synthase activity; lyase activity; isomerase activity; metal ion binding; diterpene p…	-; Terpene synthase-like ; Terpene synthase, metal-binding domain ; Terpenoid cylases/protein prenyltransferase alpha-alpha toroid ; Terpenoid synthase ; signal-peptide ;
LOC_Os09g35010	dehydration-responsive element-binding protein, putative, expressed ;	DNA binding; sequence-specific DNA binding transcription factor activity; nucleus; nucleobase-containing compound metabolic process; transcription, DNA-templated; regulation of transcription, DNA-templated; response to stress; biosynthetic process; plastid;	Pathogenesis-related transcriptional factor/ERF, DNA-binding ; DNA-binding, integrase-type ;
LOC_Os04g52090	AP2 domain containing protein, expressed ;	DNA binding; sequence-specific DNA binding transcription factor activity; protein binding; nucleus; nucleoplasm; nucleobase-containing compound metabolic process; transcription, DNA-templated; regulation of transcription, DNA-templated; response to stress; signal transduction; biological_process; biosynthetic process; response to biotic stimulus; response to endogenous stimulus;	Pathogenesis-related transcriptional factor/ERF, DNA-binding ; DNA-binding, integrase-type ;
LOC_Os12g36830	pathogenesis-related Bet v I family protein, putative, expressed ;	defense response; response to biotic stimulus;	-; Bet v I allergen ; Bet v1-like ;
LOC_Os12g36850	pathogenesis-related Bet v I family protein, putative, expressed ;	defense response; response to biotic stimulus;	-; Bet v I allergen ; Bet v1-like ;
LOC_Os10g25030	red chlorophyll catabolite reductase, putative, expressed ;	catalytic activity; cytoplasm; mitochondrion; cytosol; response to stress; metabolic process; cell death; catabolic process; plastid; response to biotic stimulus; cellular process;	Red chlorophyll catabolite reductase ;
LOC_Os11g41034	expressed protein ;	-	transmembrane_regions;
LOC_Os01g72370	helix-loop-helix DNA-binding domain containing protein, expressed ;	DNA binding; sequence-specific DNA binding transcription factor activity; nucleus; nucleobase-containing compound metabolic process; response to stress; biosynthetic process; response to abiotic stimulus; protein dimerization activity;	Helix-loop-helix DNA-binding domain ; Helix-loop-helix DNA-binding ; Achaete-scute transcription factor related ; gb def: Achaete-scute complex protein T5 (Achaete) ;
LOC_Os06g01250	cytochrome P450, putative, expressed ;	molecular_function; catalytic activity; monooxygenase activity; binding; iron ion binding; cell; metabolic process; electron carrier activity; oxidoreductase activity; oxidoreductase activity, acting on paired donors, with incorporation or reduction of molecular oxygen; oxygen binding; heme binding; metal ion binding; oxidation-reduction process;	Cytochrome P450 ; Cytochrome P450, E-class, group I ; Cytochrome P450, conserved site ; CYTOCHROME P450, SUBFAMILY 93 ; signal-peptide ; transmembrane_regions;
LOC_Os02g46970	AMP-binding domain containing protein, expressed ;	nucleotide binding; catalytic activity; ATP binding; cellular_component; multicellular organismal development; metabolic process; response to UV; response to abiotic stimulus; anatomical structure morphogenesis; phenylpropanoid metabolic process; anthocyanin-containing compound biosynthetic process; response to sucrose; flavonoid biosynthetic process; cellular process; response to UV-B; pollen ex…	-; -; -; AMP-dependent synthetase/ligase ; AMP-binding, conserved site ; ATP-DEPENDENT AMP-BINDING ENZYME FAMILY MEMBER ; 4-COUMARATE--COA LIGASE ; Acetyl-CoA synthetase-like ;
LOC_Os05g43040	tetratricopeptide repeat domain containing protein, expressed ;	binding; regulation of sulfur utilization; biological_process; cellular response to sulfur starvation;	Tetratricopeptide TPR-1 ; Tetratricopeptide-like helical ; Tetratricopeptide repeat-containing ; Tetratricopeptide repeat ; TETRATRICOPEPTIDE REPEAT PROTEIN, TPR ; TETRATRICOPEPTIDE REPEAT PROTEIN, TPR ; TPR-like ;
LOC_Os11g42200	laccase precursor protein, putative, expressed ;	copper ion binding; extracellular region; cell; metabolic process; catabolic process; cellular process; cytoplasmic membrane-bounded vesicle; oxidoreductase activity; secondary metabolic process; lignin catabolic process; metal ion binding; apoplast; hydroquinone:oxygen oxidoreductase activity; oxidation-reduction process;	Multicopper oxidase, type 1 ; Multicopper oxidase, copper-binding site ; Cupredoxin ; Multicopper oxidase, type 2 ; Multicopper oxidase, type 3 ; MULTI-COPPER OXIDASE ; LACCASE ; signal-peptide ; transmembrane_regions;
LOC_Os07g15460	metal transporter Nramp6, putative, expressed ;	transporter activity; iron ion transmembrane transporter activity; plasma membrane; transport; ion transport; biological_process; cellular process; membrane; integral component of membrane; cellular homeostasis; iron ion transmembrane transport; iron ion homeostasis;	Natural resistance-associated macrophage protein ; METAL TRANSPORTER NRAMP (NRAMP) ; signal-peptide ; transmembrane_regions;
LOC_Os06g48800	OsHKT2;4 - Na+ transporter, expressed ;	transporter activity; plasma membrane; transport; ion transport; cation transport; response to stress; cation transmembrane transporter activity; response to abiotic stimulus; cellular process; membrane; integral component of membrane; transmembrane transport;	Cation transporter ; transmembrane_regions;
LOC_Os06g46950	EF hand family protein, putative, expressed ;	binding; calcium ion binding; protein binding; multicellular organismal development; anatomical structure morphogenesis; cellular component organization; cell differentiation;	EF-hand-like domain ; EF-Hand 1, calcium-binding site ; EF-HAND 2 ; CALMODULIN ; CENTRIN-RELATED ; EF-hand ;
LOC_Os01g19330	MYB family transcription factor, putative, expressed ;	DNA binding; chromatin binding; sequence-specific DNA binding transcription factor activity; nucleus; nucleobase-containing compound metabolic process; response to stress; biological_process; biosynthetic process; response to abiotic stimulus; response to endogenous stimulus;	SANT, DNA-binding ; Homeodomain-like ; Homeodomain-related ; Myb, DNA-binding ; Myb transcription factor ; HTH transcriptional regulator, Myb-type, DNA-binding ; R2R3-MYB TRANSCRIPTION FACTOR ;
LOC_Os02g49230	CCT/B-box zinc finger protein, putative, expressed ;	reproduction; DNA binding; sequence-specific DNA binding transcription factor activity; binding; intracellular; nucleus; plasma membrane; nucleobase-containing compound metabolic process; biological_process; zinc ion binding; biosynthetic process; response to abiotic stimulus; post-embryonic development; negative regulation of long-day photoperiodism, flowering;	Zinc finger, B-box ; CCT domain ;
LOC_Os08g39850	lipoxygenase, chloroplast precursor, putative, expressed ;	catalytic activity; iron ion binding; protein binding; cytoplasm; lipid metabolic process; fatty acid metabolic process; fatty acid biosynthetic process; response to stress; metabolic process; lipid biosynthetic process; electron carrier activity; biosynthetic process; chloroplast; plastid; thylakoid; response to biotic stimulus; response to abiotic stimulus; response to endogenous stimulus; cell…	-; -; -; -; Lipoxygenase ; Lipoxygenase, LH2 ; Lipoxygenase, plant ; Lipase/lipooxygenase, PLAT/LH2 ; Lipoxygenase, C-terminal ; Lipoxygenase, iron binding site ; Lipoxygenase, conserved site ; PROKAR_LIPOPROTEIN ; LIPOXYGENASE ;
LOC_Os08g39840	lipoxygenase, chloroplast precursor, putative, expressed ;	catalytic activity; iron ion binding; protein binding; cytoplasm; lipid metabolic process; fatty acid metabolic process; fatty acid biosynthetic process; response to stress; metabolic process; lipid biosynthetic process; electron carrier activity; biosynthetic process; chloroplast; plastid; thylakoid; response to biotic stimulus; response to wounding; response to abiotic stimulus; response to end…	-; -; -; -; Lipoxygenase ; Lipoxygenase, LH2 ; Lipoxygenase, plant ; Lipase/lipooxygenase, PLAT/LH2 ; Lipoxygenase, C-terminal ; Lipoxygenase, iron binding site ; Lipoxygenase, conserved site ; PROKAR_LIPOPROTEIN ; LIPOXYGENASE ;
LOC_Os06g06320	osFTL2 FT-Like2 homologous to Flowering Locus T gene; contains Pfam profile PF01161: Phosphatidylethanolamine-binding protein, expressed ;	reproduction; sequence-specific DNA binding transcription factor activity; protein binding; nucleus; cytoplasm; multicellular organismal development; biological_process; lipid binding; phosphatidylethanolamine binding; response to abiotic stimulus; photoperiodism; post-embryonic development; flower development; regulation of flower development; cellular process; inflorescence development; cell di…	Phosphatidylethanolamine-binding, conserved site ; Phosphatidylethanolamine-binding protein PEBP ; PHOSPHATIDYLETHANOLAMINE-BINDING PROTEIN ;
LOC_Os06g06300	osFTL3 FT-Like3 homologous to Flowering Locus T gene; contains Pfam profile PF01161: Phosphatidylethanolamine-binding protein, expressed ;	reproduction; protein binding; nucleus; cytoplasm; multicellular organismal development; lipid binding; response to abiotic stimulus; post-embryonic development; flower development; regulation of flower development; cellular process; inflorescence development; cell differentiation; regulation of timing of transition from vegetative to reproductive phase; photoperiodism, flowering;	Phosphatidylethanolamine-binding, conserved site ; Phosphatidylethanolamine-binding protein PEBP ; PHOSPHATIDYLETHANOLAMINE-BINDING PROTEIN ;
LOC_Os02g36110	cytochrome P450, putative, expressed ;	molecular_function; catalytic activity; monooxygenase activity; binding; iron ion binding; metabolic process; electron carrier activity; oxidoreductase activity; oxidoreductase activity, acting on paired donors, with incorporation or reduction of molecular oxygen; oxygen binding; heme binding; metal ion binding; oxidation-reduction process;	Cytochrome P450 ; Cytochrome P450, E-class, group I ; Cytochrome P450, conserved site ; CYTOCHROME P450 SUBFAMILY 76C ; signal-peptide ; transmembrane_regions;
Note: Red letters indicate co-expressed genes ;Black letters indicate DEGFu-sp to leaf
