# Supplementary material for: Transcriptome analysis of neo-tetraploid rice reveals specific differential gene expressions associated with fertility and heterosis
Source: Sci Rep. 2017 Jan 10;7:40139. doi: 10.1038/srep40139 (PMC5223177; doi:10.1038/srep40139)
Supplement: Supplementary Dataset 2 [file srep40139-s3.xls]

## Sheet: Table S5
Supplementary Table S5. Differentially expressed genes uniquely belonging to F1 compared to T452 in anther
	Names of sheet	Titles
	DEGFu-sp to Anther	Gene ID of differentially expressed genes uniquely belonging to F1 compared to T452 in anther
	AgiGo analysis of DEGFu-sp	AgiGo analysis of DEGFu-sp to F1 compared to T452 in anther
	Gene ID compared to DEGs-sp	1. Gene ID of up-regulated DEGs-sp in F1 compared to T452 were found to be overlapped with the down-regulated genes in autotetraploid hybrid with three pollen sterility loci interactions
		2. Gene ID of up-regulated DEGs-sp in F1 compared to T452 were found to be overlapped with the microarray data of wild type rice anther meiosis stage-specific expression, and meiosis-related expression
	Overlapping genes	Gene ID of overlapping genes between differentially expressed genes uniquely belonging to F1 (DEGFu-sp) in anther and microarray data of wild type rice anther meiosis stage-specific expression (1-2), and meiosis-related expression (2-4).
	*DEGFu-sp: Differentially expressed genes that uniquely associated with F1 compared to parents and specific to anther/ovary/leaf

## Sheet: DEGFu-sp to Anther
Gene ID of differentially expressed genes uniquely belonging to F1 compared to T452 in anther
Gene ID	Gene ID	Gene ID	Gene ID	Gene ID
LOC_Os01g01570	LOC_Os01g35100	LOC_Os10g39260	LOC_Os11g37280	LOC_Os11g44430
LOC_Os01g07850	LOC_Os01g37690	LOC_Os10g39510	LOC_Os11g37680	LOC_Os11g45820
LOC_Os01g07950	LOC_Os01g38480	LOC_Os10g40770	LOC_Os11g38100	LOC_Os11g47453
LOC_Os01g09410	LOC_Os01g38580	LOC_Os10g42060	LOC_Os11g39190	LOC_Os12g01880
LOC_Os01g11670	LOC_Os01g39710	LOC_Os10g01134	LOC_Os11g39209	LOC_Os12g02589
LOC_Os01g12120	LOC_Os01g39790	LOC_Os10g02720	LOC_Os11g39300	LOC_Os12g04790
LOC_Os01g12290	LOC_Os01g43320	LOC_Os10g03480	LOC_Os11g39320	LOC_Os12g07840
LOC_Os01g13390	LOC_Os01g50730	LOC_Os10g04180	LOC_Os11g41540	LOC_Os12g07890
LOC_Os01g13520	LOC_Os01g70720	LOC_Os10g04625	LOC_Os11g42100	LOC_Os12g07940
LOC_Os01g38180	LOC_Os01g70740	LOC_Os10g06770	LOC_Os11g42110	LOC_Os12g08030
LOC_Os01g38970	LOC_Os01g70770	LOC_Os10g06950	LOC_Os11g43420	LOC_Os12g08770
LOC_Os01g39960	LOC_Os01g73644	LOC_Os10g07380	LOC_Os11g44340	LOC_Os12g13160
LOC_Os01g41900	LOC_Os01g73700	LOC_Os10g10149	LOC_Os11g44800	LOC_Os12g13290
LOC_Os01g43600	LOC_Os10g03600	LOC_Os10g11022	LOC_Os11g45809	LOC_Os12g14440
LOC_Os01g43990	LOC_Os10g03960	LOC_Os10g12290	LOC_Os11g46070	LOC_Os12g14830
LOC_Os01g44100	LOC_Os10g04630	LOC_Os10g12300	LOC_Os11g47455	LOC_Os12g17700
LOC_Os01g44390	LOC_Os10g05290	LOC_Os10g19850	LOC_Os11g04894	LOC_Os12g18550
LOC_Os01g54750	LOC_Os10g06510	LOC_Os10g24690	LOC_Os11g07020	LOC_Os12g18729
LOC_Os01g57280	LOC_Os10g06930	LOC_Os10g27000	LOC_Os11g10570	LOC_Os12g20280
LOC_Os01g58320	LOC_Os10g07004	LOC_Os10g28570	LOC_Os11g10640	LOC_Os12g23200
LOC_Os01g62750	LOC_Os10g07340	LOC_Os10g29060	LOC_Os11g11230	LOC_Os12g25350
LOC_Os01g62790	LOC_Os10g09290	LOC_Os10g29274	LOC_Os11g11770	LOC_Os12g27960
LOC_Os01g64630	LOC_Os10g10130	LOC_Os10g34970	LOC_Os11g11920	LOC_Os12g28710
LOC_Os01g69904	LOC_Os10g10580	LOC_Os10g38890	LOC_Os11g11950	LOC_Os12g30320
LOC_Os01g70525	LOC_Os10g10980	LOC_Os11g07922	LOC_Os11g14140	LOC_Os12g31330
LOC_Os01g70960	LOC_Os10g21930	LOC_Os11g09200	LOC_Os11g27730	LOC_Os12g33230
LOC_Os01g73670	LOC_Os10g27010	LOC_Os11g09735	LOC_Os11g32940	LOC_Os12g36030
LOC_Os01g02130	LOC_Os10g27090	LOC_Os11g09740	LOC_Os11g34650	LOC_Os12g36680
LOC_Os01g02320	LOC_Os10g29050	LOC_Os11g09770	LOC_Os11g36670	LOC_Os12g36735
LOC_Os01g05380	LOC_Os10g29159	LOC_Os11g09800	LOC_Os11g39200	LOC_Os12g41634
LOC_Os01g07420	LOC_Os10g29390	LOC_Os11g17530	LOC_Os11g39580	LOC_Os12g42810
LOC_Os01g08860	LOC_Os10g29410	LOC_Os11g20370	LOC_Os11g39850	LOC_Os12g03800
LOC_Os01g09420	LOC_Os10g30944	LOC_Os11g26594	LOC_Os11g40140	LOC_Os12g04490
LOC_Os01g12304	LOC_Os10g32500	LOC_Os11g27110	LOC_Os11g40340	LOC_Os12g08020
LOC_Os01g13229	LOC_Os10g33210	LOC_Os11g27799	LOC_Os11g40370	LOC_Os12g09320
LOC_Os01g15490	LOC_Os10g33430	LOC_Os11g32400	LOC_Os11g40380	LOC_Os12g09670
LOC_Os01g17214	LOC_Os10g33620	LOC_Os11g32780	LOC_Os11g40400	LOC_Os12g12140
LOC_Os01g17396	LOC_Os10g35070	LOC_Os11g32930	LOC_Os11g40420	LOC_Os12g13800
LOC_Os01g17402	LOC_Os10g38050	LOC_Os11g36200	LOC_Os11g40590	LOC_Os12g17680
LOC_Os01g19280	LOC_Os10g38630	LOC_Os11g36840	LOC_Os11g42010	LOC_Os12g24500
LOC_Os12g26220	LOC_Os02g12490	LOC_Os03g17426	LOC_Os03g09250	LOC_Os04g42130
LOC_Os12g31410	LOC_Os02g12700	LOC_Os03g18230	LOC_Os03g11819	LOC_Os04g44740
LOC_Os12g31860	LOC_Os02g14500	LOC_Os03g21310	LOC_Os03g14730	LOC_Os04g46560
LOC_Os12g33165	LOC_Os02g18612	LOC_Os03g25690	LOC_Os03g14920	LOC_Os04g47220
LOC_Os12g39290	LOC_Os02g19380	LOC_Os03g27019	LOC_Os03g19610	LOC_Os04g58050
LOC_Os12g41510	LOC_Os02g20934	LOC_Os03g30840	LOC_Os03g24130	LOC_Os04g05630
LOC_Os02g02240	LOC_Os02g20980	LOC_Os03g31594	LOC_Os03g25660	LOC_Os04g08415
LOC_Os02g05530	LOC_Os02g21260	LOC_Os03g37864	LOC_Os03g25680	LOC_Os04g12460
LOC_Os02g11000	LOC_Os02g22580	LOC_Os03g38359	LOC_Os03g28100	LOC_Os04g12669
LOC_Os02g11890	LOC_Os02g23826	LOC_Os03g39870	LOC_Os03g28250	LOC_Os04g16680
LOC_Os02g12000	LOC_Os02g26850	LOC_Os03g40100	LOC_Os03g30150	LOC_Os04g20330
LOC_Os02g12200	LOC_Os02g29040	LOC_Os03g41050	LOC_Os03g30160	LOC_Os04g23319
LOC_Os02g12510	LOC_Os02g30114	LOC_Os03g42190	LOC_Os03g37878	LOC_Os04g24294
LOC_Os02g13020	LOC_Os02g34610	LOC_Os03g42230	LOC_Os03g42259	LOC_Os04g26330
LOC_Os02g14800	LOC_Os02g36749	LOC_Os03g43720	LOC_Os03g47050	LOC_Os04g30030
LOC_Os02g14874	LOC_Os02g36820	LOC_Os03g45990	LOC_Os03g47169	LOC_Os04g30980
LOC_Os02g15950	LOC_Os02g37150	LOC_Os03g47910	LOC_Os03g53950	LOC_Os04g32380
LOC_Os02g18750	LOC_Os02g38890	LOC_Os03g49440	LOC_Os03g55970	LOC_Os04g35280
LOC_Os02g20000	LOC_Os02g40120	LOC_Os03g50580	LOC_Os03g56730	LOC_Os04g35370
LOC_Os02g23939	LOC_Os02g45270	LOC_Os03g52230	LOC_Os03g57545	LOC_Os04g42720
LOC_Os02g26800	LOC_Os02g45930	LOC_Os03g52500	LOC_Os03g61670	LOC_Os04g44820
LOC_Os02g27710	LOC_Os02g46800	LOC_Os03g53845	LOC_Os03g63250	LOC_Os04g45220
LOC_Os02g28220	LOC_Os02g49680	LOC_Os03g56750	LOC_Os04g02470	LOC_Os04g47190
LOC_Os02g29290	LOC_Os02g51404	LOC_Os03g57145	LOC_Os04g03796	LOC_Os04g53840
LOC_Os02g33540	LOC_Os02g54940	LOC_Os03g57720	LOC_Os04g05250	LOC_Os04g53970
LOC_Os02g33740	LOC_Os02g55550	LOC_Os03g59774	LOC_Os04g08180	LOC_Os05g03400
LOC_Os02g38210	LOC_Os02g55670	LOC_Os03g59880	LOC_Os04g10214	LOC_Os05g07940
LOC_Os02g39210	LOC_Os02g56310	LOC_Os03g61650	LOC_Os04g13580	LOC_Os05g13804
LOC_Os02g39230	LOC_Os03g01520	LOC_Os03g61710	LOC_Os04g21850	LOC_Os05g13810
LOC_Os02g39240	LOC_Os03g03490	LOC_Os03g62530	LOC_Os04g22890	LOC_Os05g20540
LOC_Os02g39260	LOC_Os03g04770	LOC_Os03g01620	LOC_Os04g22950	LOC_Os05g25400
LOC_Os02g42170	LOC_Os03g06835	LOC_Os03g03070	LOC_Os04g23140	LOC_Os05g30250
LOC_Os02g45120	LOC_Os03g06850	LOC_Os03g06674	LOC_Os04g30610	LOC_Os05g30530
LOC_Os02g46810	LOC_Os03g09220	LOC_Os03g06840	LOC_Os04g32190	LOC_Os05g30640
LOC_Os02g53169	LOC_Os03g09820	LOC_Os03g07250	LOC_Os04g33830	LOC_Os05g30680
LOC_Os02g53384	LOC_Os03g10640	LOC_Os03g07730	LOC_Os04g34530	LOC_Os05g30730
LOC_Os02g55689	LOC_Os03g11840	LOC_Os03g07750	LOC_Os04g34700	LOC_Os05g30800
LOC_Os02g01332	LOC_Os03g15380	LOC_Os03g08030	LOC_Os04g34910	LOC_Os05g32200
LOC_Os02g12410	LOC_Os03g15960	LOC_Os03g08284	LOC_Os04g39150	LOC_Os05g32300
LOC_Os02g12460	LOC_Os03g16860	LOC_Os03g08500	LOC_Os04g41630	LOC_Os05g32580
LOC_Os05g32640	LOC_Os06g37710	LOC_Os07g04890	LOC_Os07g32129	LOC_Os08g01380
LOC_Os05g33560	LOC_Os06g38730	LOC_Os07g05084	LOC_Os07g35985	LOC_Os08g03770
LOC_Os05g35444	LOC_Os06g41850	LOC_Os07g05670	LOC_Os07g43480	LOC_Os08g10670
LOC_Os05g40230	LOC_Os06g43120	LOC_Os07g06820	LOC_Os07g49540	LOC_Os08g12410
LOC_Os05g41390	LOC_Os06g43660	LOC_Os07g07040	LOC_Os08g02670	LOC_Os08g13070
LOC_Os05g46370	LOC_Os06g44410	LOC_Os07g09460	LOC_Os08g04160	LOC_Os08g13280
LOC_Os05g50890	LOC_Os06g44780	LOC_Os07g12570	LOC_Os08g07300	LOC_Os08g13420
LOC_Os05g50950	LOC_Os06g44920	LOC_Os07g13810	LOC_Os08g07330	LOC_Os08g13930
LOC_Os05g51350	LOC_Os06g47140	LOC_Os07g18980	LOC_Os08g07774	LOC_Os08g13710
LOC_Os05g02564	LOC_Os06g47410	LOC_Os07g20100	LOC_Os08g07890	LOC_Os08g14350
LOC_Os05g02870	LOC_Os06g48500	LOC_Os07g23930	LOC_Os08g08260	LOC_Os08g17510
LOC_Os05g05390	LOC_Os06g50450	LOC_Os07g25430	LOC_Os08g09730	LOC_Os08g19910
LOC_Os05g08110	LOC_Os06g50510	LOC_Os07g26540	LOC_Os08g10760	LOC_Os08g24820
LOC_Os05g08910	LOC_Os06g50580	LOC_Os07g31670	LOC_Os08g13014	LOC_Os08g24920
LOC_Os05g10930	LOC_Os06g51530	LOC_Os07g33090	LOC_Os08g18079	LOC_Os08g28784
LOC_Os05g11005	LOC_Os06g01220	LOC_Os07g33540	LOC_Os08g20090	LOC_Os08g30719
LOC_Os05g11810	LOC_Os06g01410	LOC_Os07g33550	LOC_Os08g21879	LOC_Os08g31910
LOC_Os05g12670	LOC_Os06g02870	LOC_Os07g35050	LOC_Os08g22149	LOC_Os08g33820
LOC_Os05g15380	LOC_Os06g03090	LOC_Os07g35190	LOC_Os08g23030	LOC_Os08g41580
LOC_Os05g16750	LOC_Os06g04330	LOC_Os07g37330	LOC_Os08g24700	LOC_Os08g42680
LOC_Os05g28140	LOC_Os06g04350	LOC_Os07g37410	LOC_Os08g27580	LOC_Os08g42720
LOC_Os05g30790	LOC_Os06g09090	LOC_Os07g38960	LOC_Os08g27640	LOC_Os08g44850
LOC_Os05g35140	LOC_Os06g10355	LOC_Os07g47430	LOC_Os08g29750	LOC_Os09g04384
LOC_Os05g38040	LOC_Os06g11230	LOC_Os07g02630	LOC_Os08g31670	LOC_Os09g12590
LOC_Os05g38270	LOC_Os06g11270	LOC_Os07g03760	LOC_Os08g31730	LOC_Os09g12615
LOC_Os05g42160	LOC_Os06g11660	LOC_Os07g05570	LOC_Os08g31790	LOC_Os09g14550
LOC_Os05g43880	LOC_Os06g12129	LOC_Os07g09675	LOC_Os08g32340	LOC_Os09g15350
LOC_Os05g46390	LOC_Os06g14210	LOC_Os07g10330	LOC_Os08g32360	LOC_Os09g15639
LOC_Os05g50710	LOC_Os06g21890	LOC_Os07g12230	LOC_Os08g32460	LOC_Os09g15850
LOC_Os06g01050	LOC_Os06g22394	LOC_Os07g12390	LOC_Os08g32570	LOC_Os09g15980
LOC_Os06g01710	LOC_Os06g38160	LOC_Os07g13370	LOC_Os08g32630	LOC_Os09g17740
LOC_Os06g04195	LOC_Os06g38294	LOC_Os07g13920	LOC_Os08g33880	LOC_Os09g18560
LOC_Os06g04399	LOC_Os06g38660	LOC_Os07g15440	LOC_Os08g35210	LOC_Os09g23350
LOC_Os06g06510	LOC_Os06g41590	LOC_Os07g17184	LOC_Os08g36610	LOC_Os09g26554
LOC_Os06g12450	LOC_Os06g42824	LOC_Os07g18590	LOC_Os08g38710	LOC_Os09g31482
LOC_Os06g13330	LOC_Os06g45360	LOC_Os07g19410	LOC_Os08g41430	LOC_Os09g32620
LOC_Os06g17130	LOC_Os06g47440	LOC_Os07g22494	LOC_Os08g42310	LOC_Os09g35540
LOC_Os06g18010	LOC_Os06g50490	LOC_Os07g22850	LOC_Os08g42880	LOC_Os09g36440
LOC_Os06g21369	LOC_Os06g51260	LOC_Os07g22930	LOC_Os08g43040	LOC_Os09g36690
LOC_Os06g21590	LOC_Os06g51524	LOC_Os07g27140	LOC_Os08g43140	LOC_Os09g38990
LOC_Os09g02814	LOC_Os09g15860	LOC_Os12g08025	LOC_Os03g57149	LOC_Os06g04360
LOC_Os09g06464	LOC_Os09g32526	LOC_Os02g55729	LOC_Os04g03810	LOC_Os06g09120
LOC_Os09g07280	LOC_Os09g39310	LOC_Os02g22590	LOC_Os04g08190	LOC_Os07g35200
LOC_Os09g09330	LOC_Os01g44020	LOC_Os02g55770	LOC_Os05g40240	LOC_Os08g17520
LOC_Os09g11280	LOC_Os01g13260	LOC_Os03g42235	LOC_Os09g31506	LOC_Os09g25880
LOC_Os09g12380	LOC_Os11g04910	LOC_Os09g32520	LOC_Os09g32290	LOC_Os09g30510
LOC_Os09g14019	LOC_Os11g39630	LOC_Os09g34190	LOC_Os09g32330	LOC_Os09g31420
LOC_Os09g14240	LOC_Os09g17100	LOC_Os09g37290	LOC_Os09g37300

## Sheet: AgiGo analysis of DEGFu-sp
AgiGo analysis of DEGFu-sp to F1 compared to T452 in anther
GO_acc	term_type	Term	queryitem	querytotal	bgitem	bgtotal	pvalue	FDR	entries
GO:0006952	P	defense response	15	230	442	24460	2.8e-05	0.0089	// LOC_Os11g46070 // LOC_Os04g30610 // LOC_Os11g41540 // LOC_Os01g57280 // LOC_Os11g11770 // LOC_Os11g39320 // LOC_Os11g43420 // LOC_Os11g11950 // LOC_Os08g07774 // LOC_Os04g39150 // LOC_Os10g04180 // LOC_Os08g07330 // LOC_Os08g07890 // LOC_Os11g39190 // LOC_Os11g11920
GO:0015979	P	photosynthesis	7	230	100	24460	6.6e-05	0.011	// LOC_Os12g23200 // LOC_Os06g21590 // LOC_Os07g25430 // LOC_Os07g38960 // LOC_Os09g17740 // LOC_Os12g08770 // LOC_Os08g33820
GO:0008219	P	cell death	14	230	487	24460	0.00028	0.015	// LOC_Os11g46070 // LOC_Os04g30610 // LOC_Os01g57280 // LOC_Os11g11770 // LOC_Os11g39320 // LOC_Os11g43420 // LOC_Os11g11950 // LOC_Os08g07774 // LOC_Os11g41540 // LOC_Os10g04180 // LOC_Os08g07330 // LOC_Os08g07890 // LOC_Os11g39190 // LOC_Os11g11920
GO:0016265	P	death	14	230	487	24460	0.00028	0.015	// LOC_Os11g46070 // LOC_Os04g30610 // LOC_Os01g57280 // LOC_Os11g11770 // LOC_Os11g39320 // LOC_Os11g43420 // LOC_Os11g11950 // LOC_Os08g07774 // LOC_Os11g41540 // LOC_Os10g04180 // LOC_Os08g07330 // LOC_Os08g07890 // LOC_Os11g39190 // LOC_Os11g11920
GO:0012501	P	programmed cell death	14	230	475	24460	0.00022	0.015	// LOC_Os11g46070 // LOC_Os04g30610 // LOC_Os01g57280 // LOC_Os11g11770 // LOC_Os11g39320 // LOC_Os11g43420 // LOC_Os11g11950 // LOC_Os08g07774 // LOC_Os11g41540 // LOC_Os10g04180 // LOC_Os08g07330 // LOC_Os08g07890 // LOC_Os11g39190 // LOC_Os11g11920
GO:0006915	P	apoptosis	14	230	475	24460	0.00022	0.015	// LOC_Os11g46070 // LOC_Os04g30610 // LOC_Os01g57280 // LOC_Os11g11770 // LOC_Os11g39320 // LOC_Os11g43420 // LOC_Os11g11950 // LOC_Os08g07774 // LOC_Os11g41540 // LOC_Os10g04180 // LOC_Os08g07330 // LOC_Os08g07890 // LOC_Os11g39190 // LOC_Os11g11920
GO:0005524	F	ATP binding	48	230	3055	24460	0.00026	0.013	// LOC_Os11g46070 // LOC_Os10g02720 // LOC_Os10g06950 // LOC_Os03g10640 // LOC_Os02g20980 // LOC_Os11g11950 // LOC_Os08g07774 // LOC_Os10g04180 // LOC_Os12g41510 // LOC_Os08g07330 // LOC_Os02g56310 // LOC_Os03g52230 // LOC_Os12g25350 // LOC_Os04g30610 // LOC_Os01g02320 // LOC_Os01g57280 // LOC_Os08g02670 // LOC_Os11g44430 // LOC_Os10g06930 // LOC_Os03g25660 // LOC_Os10g06770 // LOC_Os11g40400 // …
GO:0032559	F	adenyl ribonucleotide binding	48	230	3058	24460	0.00026	0.013	// LOC_Os11g46070 // LOC_Os10g02720 // LOC_Os10g06950 // LOC_Os03g10640 // LOC_Os02g20980 // LOC_Os11g11950 // LOC_Os08g07774 // LOC_Os10g04180 // LOC_Os12g41510 // LOC_Os08g07330 // LOC_Os02g56310 // LOC_Os03g52230 // LOC_Os12g25350 // LOC_Os04g30610 // LOC_Os01g02320 // LOC_Os01g57280 // LOC_Os08g02670 // LOC_Os11g44430 // LOC_Os10g06930 // LOC_Os03g25660 // LOC_Os10g06770 // LOC_Os11g40400 // …
GO:0030554	F	adenyl nucleotide binding	50	230	3210	24460	0.00023	0.013	// LOC_Os11g46070 // LOC_Os10g02720 // LOC_Os10g06950 // LOC_Os03g10640 // LOC_Os02g20980 // LOC_Os11g11950 // LOC_Os08g07774 // LOC_Os10g04180 // LOC_Os12g41510 // LOC_Os08g35210 // LOC_Os08g07330 // LOC_Os02g56310 // LOC_Os03g52230 // LOC_Os12g25350 // LOC_Os04g30610 // LOC_Os01g02320 // LOC_Os01g57280 // LOC_Os08g02670 // LOC_Os11g44430 // LOC_Os10g06930 // LOC_Os03g25660 // LOC_Os10g06770 // …
GO:0001883	F	purine nucleoside binding	50	230	3210	24460	0.00023	0.013	// LOC_Os11g46070 // LOC_Os10g02720 // LOC_Os10g06950 // LOC_Os03g10640 // LOC_Os02g20980 // LOC_Os11g11950 // LOC_Os08g07774 // LOC_Os10g04180 // LOC_Os12g41510 // LOC_Os08g35210 // LOC_Os08g07330 // LOC_Os02g56310 // LOC_Os03g52230 // LOC_Os12g25350 // LOC_Os04g30610 // LOC_Os01g02320 // LOC_Os01g57280 // LOC_Os08g02670 // LOC_Os11g44430 // LOC_Os10g06930 // LOC_Os03g25660 // LOC_Os10g06770 // …
GO:0001882	F	nucleoside binding	50	230	3220	24460	0.00025	0.013	// LOC_Os11g46070 // LOC_Os10g02720 // LOC_Os10g06950 // LOC_Os03g10640 // LOC_Os02g20980 // LOC_Os11g11950 // LOC_Os08g07774 // LOC_Os10g04180 // LOC_Os12g41510 // LOC_Os08g35210 // LOC_Os08g07330 // LOC_Os02g56310 // LOC_Os03g52230 // LOC_Os12g25350 // LOC_Os04g30610 // LOC_Os01g02320 // LOC_Os01g57280 // LOC_Os08g02670 // LOC_Os11g44430 // LOC_Os10g06930 // LOC_Os03g25660 // LOC_Os10g06770 // …
GO:0017076	F	purine nucleotide binding	51	230	3394	24460	0.00046	0.016	// LOC_Os11g46070 // LOC_Os10g02720 // LOC_Os10g06950 // LOC_Os03g10640 // LOC_Os02g20980 // LOC_Os11g11950 // LOC_Os08g07774 // LOC_Os10g04180 // LOC_Os12g41510 // LOC_Os08g35210 // LOC_Os08g07330 // LOC_Os02g56310 // LOC_Os03g52230 // LOC_Os02g38210 // LOC_Os04g30610 // LOC_Os01g02320 // LOC_Os01g57280 // LOC_Os08g02670 // LOC_Os11g44430 // LOC_Os11g40370 // LOC_Os03g25660 // LOC_Os10g06770 // …
GO:0032555	F	purine ribonucleotide binding	49	230	3238	24460	0.00052	0.016	// LOC_Os11g46070 // LOC_Os10g02720 // LOC_Os10g06950 // LOC_Os03g10640 // LOC_Os02g20980 // LOC_Os11g11950 // LOC_Os08g07774 // LOC_Os10g04180 // LOC_Os12g41510 // LOC_Os08g07330 // LOC_Os02g56310 // LOC_Os03g52230 // LOC_Os02g38210 // LOC_Os04g30610 // LOC_Os01g02320 // LOC_Os01g57280 // LOC_Os08g02670 // LOC_Os11g44430 // LOC_Os11g40370 // LOC_Os03g25660 // LOC_Os10g06770 // LOC_Os11g40400 // …
GO:0032553	F	ribonucleotide binding	49	230	3238	24460	0.00052	0.016	// LOC_Os11g46070 // LOC_Os10g02720 // LOC_Os10g06950 // LOC_Os03g10640 // LOC_Os02g20980 // LOC_Os11g11950 // LOC_Os08g07774 // LOC_Os10g04180 // LOC_Os12g41510 // LOC_Os08g07330 // LOC_Os02g56310 // LOC_Os03g52230 // LOC_Os02g38210 // LOC_Os04g30610 // LOC_Os01g02320 // LOC_Os01g57280 // LOC_Os08g02670 // LOC_Os11g44430 // LOC_Os11g40370 // LOC_Os03g25660 // LOC_Os10g06770 // LOC_Os11g40400 // …

## Sheet: Gene ID compared to DEGs-sp
Gene ID of up-regulated DEGs-sp in F1 compared to T452 were found to be overlapped with the down-regulated genes in autotetraploid hybrid with three pollen sterility loci interactions (1).
Gene ID	Gene ID	Gene ID	Gene ID	Gene ID
LOC_Os10g42060	LOC_Os08g07890	LOC_Os03g06850	LOC_Os10g10149	LOC_Os01g17214
LOC_Os05g40240	LOC_Os06g21590	LOC_Os07g25430	LOC_Os02g39260	LOC_Os03g59880
LOC_Os10g38050	LOC_Os12g31860	LOC_Os10g33210	LOC_Os06g01410	LOC_Os05g02870
LOC_Os07g22850	LOC_Os01g13520	LOC_Os03g03070	LOC_Os02g49680	LOC_Os05g30790
LOC_Os01g15490	LOC_Os09g09330	LOC_Os06g45360	LOC_Os08g33820	LOC_Os06g44410
LOC_Os10g01134	LOC_Os01g43320	LOC_Os04g42720	LOC_Os09g34190	LOC_Os09g32526
LOC_Os04g33830	LOC_Os12g36680	LOC_Os11g39190	LOC_Os11g32780	LOC_Os10g06950
LOC_Os12g08770	LOC_Os07g22494	LOC_Os04g34530	LOC_Os12g07840	LOC_Os06g50510
				LOC_Os09g14550
Gene ID of up-regulated DEGs-sp in F1 compared to T452 were found to be overlapped with the microarray data of wild type rice anther meiosis stage-specific expression (2-3), and meiosis-related expression (3-5).
Gene ID	Meiosis stage	Annotation
LOC_Os07g22850	Zygotene to Tetrad	chalcone and stilbene synthases, putative, expressed
LOC_Os05g28140	Zygotene to Tetrad	conserved hypothetical protein
LOC_Os02g39240	Zygotene to Tetrad	cyclin, putative
LOC_Os01g17402	Zygotene to Tetrad	cyclin, putative, expressed
LOC_Os04g44740	Zygotene to Tetrad	glycosyltransferase sugar-binding region containing DXD motif, putative, expressed
LOC_Os10g38050	Zygotene to Tetrad	HOTHEAD precursor, putative, expressed
LOC_Os05g46390	Zygotene to Tetrad	OsFBX175 - F-box domain containing protein
LOC_Os06g41850	Zygotene to Tetrad	SMP-30/Gluconolaconase/LRE-like region containing protein
LOC_Os01g43320	Zygotene to Tetrad	transmembrane amino acid transporter protein, putative, expressed
References
1.Wu JW, et al. (2015) Polyploidy enhances F1 pollen sterility loci interactions that increase meiosis abnormalities and pollen sterility in autotetraploid rice. Plant Physiol 791-2015.
2.Deveshwar P, Bovill WD, Sharma R, Able JA, Kapoor S (2011)Analysis of anther transcriptomes to identify genes contributing to meiosis and male gametophyte development in rice. BMC PlantBiol11: 78.
3.Fujita M,et al. (2010) Rice expression atlas in reproductive development. Plant Cell Physiol 51: 2060-2081.
4.Yant L, et al. (2013) Meiotic adaptation to genome duplication in Arabidopsis arenosa. Curr Biol 23: 2151-2156.
5.Wright KM, et al. (2014) Selection on meiosis genes in diploid and tetraploid Arabidopsis arenosa. Mol Biol Evol 32: 944-955.

## Sheet: Overlapping genes
Gene ID of overlapping genes between differentially expressed genes uniquely belonging to F1 (DEGFu-sp) in anther and microarray data of wild type rice anther meiosis stage-specific expression (1-2), and meiosis-related expression (2-4).
Gene ID	Annotation	Anther development stage
LOC_Os01g66690	ZIP4/SPO22； ZMM protein OsZIP4, rice ZIP4 homolog	Meiosis-related
LOC_Os01g67740	chromosome segregation protein；structural maintenance of chromosomes protein 2，SMC2	Meiosis-related
LOC_Os03g12414	cyclin, putative, expressed	Meiosis-related
LOC_Os04g37960	synaptonemal complex protein 2, putative, expressed	Meiosis-related
LOC_Os06g37010	metal cation transporter; Zinc transporter that may be involved in zinc uptake from the rhizosphere (By similarity)	Meiosis-related
LOC_Os07g30240	mutS family domain IV containing protein	Meiosis-related
LOC_Os11g04954	DNA repair protein Rad51, putative, expressed	Meiosis-related
LOC_Os12g04980	DNA repair protein Rad51, putative, expressed	Meiosis-related
LOC_Os01g03670	dihydroflavonol-4-reductase, putative, expressed	Meiosis stage-specific
LOC_Os01g17402	cyclin, putative, expressed	Meiosis stage-specific
LOC_Os01g40170	translation initiation factor, putative	Meiosis stage-specific
LOC_Os01g42810	leaf senescence related protein, putative, expressed	Meiosis stage-specific
LOC_Os01g43320	transmembrane amino acid transporter protein, putative, expressed	Meiosis stage-specific
LOC_Os01g50750	zinc finger, C3HC4 type domain containing protein, expressed	Meiosis stage-specific
LOC_Os02g01980	GDSL-like lipase/acylhydrolase, putative, expressed	Meiosis stage-specific
LOC_Os02g38260	glycosyl hydrolase family 5 protein, putative, expressed	Meiosis stage-specific
LOC_Os02g39240	cyclin, putative	Meiosis stage-specific
LOC_Os03g02670	transporter family protein, putative, expressed	Meiosis stage-specific
LOC_Os03g15710	strictosidine synthase, putative, expressed	Meiosis stage-specific
LOC_Os03g26920	OsSCP12 - Putative Serine Carboxypeptidase homologue, expressed	Meiosis stage-specific
LOC_Os03g47460	ribosome inactivating protein, putative, expressed	Meiosis stage-specific
LOC_Os03g47896	ribosome inactivating protein, putative, expressed	Meiosis stage-specific
LOC_Os03g48220	expressed protein	Meiosis stage-specific
LOC_Os03g55960	EF hand family protein, putative, expressed	Meiosis stage-specific
LOC_Os03g56890	expressed protein	Meiosis stage-specific
LOC_Os04g24530	AMP-binding domain containing protein, expressed	Meiosis stage-specific
LOC_Os04g27950	expressed protein	Meiosis stage-specific
LOC_Os04g39470	MYB family transcription factor, putative, expressed	Meiosis stage-specific
LOC_Os04g52320	QRT3, putative, expressed	Meiosis stage-specific
LOC_Os05g05920	desiccation-related protein PCC13-62 precursor, putative, expressed	Meiosis stage-specific
LOC_Os05g28140	conserved hypothetical protein	Meiosis stage-specific
LOC_Os05g46390	OsFBX175 - F-box domain containing protein	Meiosis stage-specific
LOC_Os06g23360	LTPL70 - Protease inhibitor/seed storage/LTP family protein precursor, expressed	Meiosis stage-specific
LOC_Os06g41830	SMP-30/Gluconolaconase/LRE-like region containing protein	Meiosis stage-specific
LOC_Os06g41850	SMP-30/Gluconolaconase/LRE-like region containing protein	Meiosis stage-specific
LOC_Os07g04580	zinc finger C-x8-C-x5-C-x3-H type family protein, expressed	Meiosis stage-specific
LOC_Os07g22850	chalcone and stilbene synthases, putative, expressed	Meiosis stage-specific
LOC_Os07g37090	ribosome inactivating protein, putative, expressed	Meiosis stage-specific
LOC_Os07g40620	saccharopine dehydrogenase, putative, expressed	Meiosis stage-specific
LOC_Os08g27210	LTPL3 - Protease inhibitor/seed storage/LTP family protein precursor, putative	Meiosis stage-specific
LOC_Os08g38470	OsFBX299 - F-box domain containing protein	Meiosis stage-specific
LOC_Os08g40440	dihydroflavonol-4-reductase, putative, expressed	Meiosis stage-specific
LOC_Os09g13930	LTPL4 - Protease inhibitor/seed storage/LTP family protein precursor, expressed	Meiosis stage-specific
LOC_Os09g16010	BURP domain containing protein, expressed	Meiosis stage-specific
LOC_Os09g32020	ubiquitin fusion degradation protein, putative, expressed	Meiosis stage-specific
LOC_Os10g38050	HOTHEAD precursor, putative, expressed	Meiosis stage-specific
LOC_Os10g42080	hypothetical protein	Meiosis stage-specific
LOC_Os11g05390	transporter, major facilitator family, putative, expressed	Meiosis stage-specific
LOC_Os11g06870	glyoxal oxidase-related, putative	Meiosis stage-specific
LOC_Os12g41640	expressed protein	Meiosis stage-specific
References
1.Deveshwar P, Bovill WD, Sharma R, Able JA, Kapoor S (2011)Analysis of anther transcriptomes to identify genes contributing to meiosis and male gametophyte development in rice. BMC PlantBiol11: 78.
2.Fujita M,et al. (2010) Rice expression atlas in reproductive development. Plant Cell Physiol 51: 2060-2081.
3.Yant L, et al. (2013) Meiotic adaptation to genome duplication in Arabidopsis arenosa. Curr Biol 23: 2151-2156.
4.Wright KM, et al. (2014) Selection on meiosis genes in diploid and tetraploid Arabidopsis arenosa. Mol Biol Evol 32: 944-955.
