# Supplementary material for: Transcriptome analysis of neo-tetraploid rice reveals specific differential gene expressions associated with fertility and heterosis
Source: Sci Rep. 2017 Jan 10;7:40139. doi: 10.1038/srep40139 (PMC5223177; doi:10.1038/srep40139)
Supplement: Supplementary Dataset 3 [file srep40139-s4.xls]

## Sheet: Table S6
Supplementary Table S6. Identification of miRNAs assoicated with DEGFu-sp* to anther and their target genes
	Names of sheet	Titles
	miRNAs Associated with DEGFu-	miRNAs assoicated with DEGFu-sp to anther
	Targets of DERFu-sp miRNAs	Targets of DERFu-sp miRNAs in anther
	AgriGo Analysis of target genes	AgiGo analysis of the target genes of DERFu-sp to anther
	*DEGFu-sp: Differentially expressed genes that uniquely associated with F1 compared to parents and specific to anther/ovary/leaf
	**DERFu: Differentially expressed miRNA uniquely belonging to F1 compared to its parents

## Sheet: miRNAs Associated with DEGFu-
miRNAs assoicated with DEGFu-sp to anther
Names of 38 miRNAs identifed in F1 compared to its two parents	Names of 24 up-regulated miRNAs identifed in F1 compared to its two parents	Names of 14 down-regulated miRNAs identifed in F1 compared to its two parents
PC-5p-1224134_3	mtr-miR166a_2ss16TC17TC	gma-miR6300_R+2		*DEGFu-sp: Differentially expressed genes that uniquely associated with F1 compared to parents and specific to anther/ovary/leaf
osa-miR530-5p_R+1	osa-MIR1440a-p3_1ss6AG	osa-miR1436_L-3
osa-miR1436_L-3	osa-MIR1440a-p5	osa-miR164c
osa-miR5072_L-2_1ss3AG	osa-MIR1440b-p3_1ss17TC	osa-miR166a-5p_1ss4AT
osa-miR168a-3p_L-3	osa-MIR1440b-p5_1ss18TC	osa-miR168a-3p_L-3
gma-miR6300_R+2	osa-miR167d-3p_2ss5AG11TC	osa-miR171b
osa-miR5521	osa-miR1862a	osa-MIR1846d-p3
osa-miR171b	osa-miR1871	osa-MIR1862d-p3_1ss12GA
osa-MIR2118g-p5	osa-miR1880_R-3	osa-miR2118b_1ss6GA
osa-miR2118b_1ss6GA	osa-MIR2873a-p3_1ss14AG	osa-MIR2118g-p5
osa-MIR1862d-p3_1ss12GA	osa-miR5150-3p	osa-miR5072_L-2_1ss3AG
zma-miR156h-3p	PC-3p-104329_36	osa-miR530-5p_R+1
PC-3p-25140_186	PC-3p-105925_36	osa-miR5521
osa-miR1862a	PC-3p-140356_26	PC-5p-1224134_3
osa-miR167d-3p_2ss5AG11TC	PC-3p-238029_15
PC-5p-116587_32	PC-3p-25140_186
osa-miR1871	PC-3p-40396_109
PC-3p-238029_15	PC-3p-500956_7
PC-3p-940226_4	PC-3p-940226_4
PC-3p-104329_36	PC-5p-116587_32
PC-3p-40396_109	PC-5p-182262_20
PC-5p-182262_20	PC-5p-405932_9
PC-5p-547328_6	PC-5p-547328_6
osa-miR164c	zma-miR156h-3p
osa-miR166a-5p_1ss4AT
osa-MIR1846d-p3
osa-MIR1440b-p3_1ss17TC
osa-miR5150-3p
osa-MIR2873a-p3_1ss14AG
osa-MIR1440b-p5_1ss18TC
PC-3p-140356_26
PC-3p-105925_36
osa-miR1880_R-3
PC-5p-405932_9
PC-3p-500956_7
osa-MIR1440a-p3_1ss6AG
mtr-miR166a_2ss16TC17TC
osa-MIR1440a-p5

## Sheet: Targets of  DERFu-sp miRNAs
Targets of DERFu-sp miRNAs in anther
Names of miRNAs	Targets gene ID	Target genes annotation		*DERFu-sp: Differentially expressed miRNA uniquely belonging to F1 compared to its parents and specific to anther
osa-MIR1862d-p3_1ss12GA	LOC_Os12g27350	10-deacetylbaccatin III 10-O-acetyltransferase, putative [PFAM]
osa-MIR1862d-p3_1ss12GA	LOC_Os12g44350	actin-1, putative, expressed [PFAM]
osa-miR1871	LOC_Os12g07110	acyl-CoA synthetase long-chain family member 3, putative, expressed [PFAM]
osa-MIR1862d-p3_1ss12GA	LOC_Os08g36910	alpha-amylase isozyme 3D precursor, putative, expressed [PFAM]
osa-MIR2873a-p3_1ss14AG	LOC_Os06g04380	aminomethyltransferase, putative, expressed [PFAM]
osa-MIR1862d-p3_1ss12GA	LOC_Os02g34580	ammonium transporter 2, putative, expressed [PFAM]
osa-MIR1862d-p3_1ss12GA	LOC_Os04g39780	AMP-binding enzyme family protein, expressed [PFAM]
osa-MIR1440a-p5	LOC_Os12g04990	AMP-binding protein, putative, expressed [PFAM]
osa-MIR1862d-p3_1ss12GA	LOC_Os05g34700	anther-specific proline-rich protein APG, putative, expressed [PFAM]
osa-MIR1862d-p3_1ss12GA	LOC_Os07g31960	anthocyanidin 3-O-glucosyltransferase, putative, expressed [PFAM]
osa-MIR1862d-p3_1ss12GA	LOC_Os01g01520	anthranilate N-benzoyltransferase protein 1, putative, expressed [PFAM]
osa-MIR1862d-p3_1ss12GA	LOC_Os10g06130	APOBEC1 complementation factor, putative, expressed [PFAM]
osa-MIR1862d-p3_1ss12GA	LOC_Os07g26690	aquaporin PIP2.1, putative, expressed [PFAM]
osa-miR530-5p_R+1	LOC_Os12g44340	ATMAP70-2, putative, expressed [PFAM]
osa-miR5521	LOC_Os03g57780	ATP binding protein, putative, expressed [PFAM]
PC-3p-238029_15	LOC_Os06g42800	ATP binding protein, putative, expressed [PFAM]
PC-5p-182262_20	LOC_Os03g21510	ATP binding protein, putative, expressed [PFAM]
osa-miR5150-3p	LOC_Os01g09860	ATP binding protein, putative, expressed [PFAM]
PC-3p-104329_36	LOC_Os06g33390	avr9/Cf-9 rapidly elicited protein 194, putative, expressed [PFAM]
osa-miR164c	LOC_Os02g44380	beige/BEACH domain containing protein, expressed [PFAM]
osa-MIR1862d-p3_1ss12GA	LOC_Os04g33720	beta-fructofuranosidase, insoluble isoenzyme 3 precursor, putative, expressed [PFAM]
gma-miR6300_R+2	LOC_Os01g70520	beta-glucosidase homolog precursor, putative, expressed [PFAM]
osa-miR164c	LOC_Os02g18690	BURP domain containing protein, expressed [PFAM]
osa-MIR1862d-p3_1ss12GA	LOC_Os05g12400	BURP-domain containing protein, putative, expressed [PFAM]
osa-miR1862a	LOC_Os05g12400	BURP-domain containing protein, putative, expressed [PFAM]
osa-MIR1862d-p3_1ss12GA	LOC_Os06g50146	calcium-dependent protein kinase CPK1 adapter protein 2, putative, expressed [PFAM]
osa-MIR1862d-p3_1ss12GA	LOC_Os09g37540	carboxy-lyase, putative, expressed [PFAM]
osa-miR5150-3p	LOC_Os07g44060	catalytic/ hydrolase, putative, expressed [PFAM]
osa-miR2118b_1ss6GA	LOC_Os01g20720	CC-NBS-LRR, putative, expressed [PFAM]
osa-MIR1862d-p3_1ss12GA	LOC_Os09g17740	chlorophyll a-b binding protein 1, chloroplast precursor, putative, expressed [PFAM]
osa-MIR1862d-p3_1ss12GA	LOC_Os12g16350	CHY1, putative, expressed [PFAM]
osa-miR1871	LOC_Os07g26440	CIP7, putative, expressed [PFAM]
mtr-miR166a_2ss16TC17TC	LOC_Os12g41860	class III HD-Zip protein 4, putative, expressed [PFAM]
mtr-miR166a_2ss16TC17TC	LOC_Os03g43930	class III HD-Zip protein 4, putative, expressed [PFAM] 2478-2921 PF08670.4 MEKHLA domain;
mtr-miR166a_2ss16TC17TC	LOC_Os03g43930	class III HD-Zip protein 4, putative, expressed [PFAM] 2478-2930 PF08670.4 MEKHLA domain;
osa-miR530-5p_R+1	LOC_Os06g16600	conserved hypothetical protein [PFAM]
osa-miR530-5p_R+1	LOC_Os10g29450	conserved hypothetical protein [PFAM]
osa-MIR1862d-p3_1ss12GA	LOC_Os11g43800	conserved hypothetical protein [PFAM]
osa-miR1862a	LOC_Os07g45950	conserved hypothetical protein [PFAM]
osa-miR1871	LOC_Os02g21320	conserved hypothetical protein [PFAM]
PC-3p-104329_36	LOC_Os07g45780	conserved hypothetical protein [PFAM]
osa-miR5150-3p	LOC_Os02g43080	conserved hypothetical protein [PFAM]
osa-miR5150-3p	LOC_Os11g43800	conserved hypothetical protein [PFAM]
osa-miR164c	LOC_Os06g23650	CUC2, putative, expressed [PFAM] 79-453 PF02365.8 No apical meristem (NAM) protein;
PC-3p-940226_4	LOC_Os01g17402	cyclin-A2, putative, expressed [PFAM]
osa-MIR1862d-p3_1ss12GA	LOC_Os01g59920	cysteine synthase, chloroplast precursor, putative, expressed [PFAM]
osa-miR1880_R-3	LOC_Os05g34770	cytochrome c, putative, expressed [PFAM]
osa-MIR1862d-p3_1ss12GA	LOC_Os01g36350	cytochrome P450 71C4, putative, expressed [PFAM]
osa-MIR1862d-p3_1ss12GA	LOC_Os03g40600	cytochrome P450 78A11, putative, expressed [PFAM]
osa-MIR1862d-p3_1ss12GA	LOC_Os10g37070	cytochrome P450 89A2, putative [PFAM]
PC-3p-105925_36	LOC_Os01g59050	cytochrome P450 94A1, putative [PFAM]
osa-MIR1440a-p3_1ss6AG	LOC_Os01g50530	cytochrome P450 monooxygenase CYP711A, putative, expressed [PFAM]
PC-5p-182262_20	LOC_Os01g26340	dirigent-like protein, putative [PFAM]
osa-miR2118b_1ss6GA	LOC_Os09g30220	disease resistance protein RPM1, putative, expressed [PFAM]
osa-miR2118b_1ss6GA	LOC_Os09g14010	disease resistance protein RPS2, putative [PFAM]
osa-miR2118b_1ss6GA	LOC_Os01g72680	disease resistance protein RPS2, putative [PFAM]
osa-miR2118b_1ss6GA	LOC_Os09g14060	disease resistance protein RPS2, putative [PFAM]
osa-miR2118b_1ss6GA	LOC_Os05g34220	disease resistance protein, putative, expressed [PFAM]
osa-miR2118b_1ss6GA	LOC_Os01g72390	disease resistance RPP13-like protein 1, putative [PFAM]
osa-miR2118b_1ss6GA	LOC_Os10g07400	disease resistance RPP13-like protein 1, putative, expressed [PFAM]
osa-miR2118b_1ss6GA	LOC_Os01g33684	disease resistance RPP13-like protein 1, putative, expressed [PFAM]
osa-miR2118b_1ss6GA	LOC_Os03g36920	disease resistance RPP13-like protein 1, putative, expressed [PFAM]
osa-MIR2873a-p3_1ss14AG	LOC_Os02g48800	DNA binding protein, putative, expressed [PFAM]
osa-MIR2873a-p3_1ss14AG	LOC_Os08g32130	dnaJ domain containing protein, expressed [PFAM]
PC-5p-1224134_3	LOC_Os02g42020	expressed protein [PFAM]
osa-miR530-5p_R+1	LOC_Os07g16600	expressed protein [PFAM]
osa-miR530-5p_R+1	LOC_Os11g47980	expressed protein [PFAM]
osa-miR530-5p_R+1	LOC_Os04g47840	expressed protein [PFAM]
osa-miR530-5p_R+1	LOC_Os03g18540	expressed protein [PFAM]
osa-miR171b	LOC_Os09g38330	expressed protein [PFAM]
osa-MIR2118g-p5	LOC_Os02g45090	expressed protein [PFAM]
osa-MIR1862d-p3_1ss12GA	LOC_Os07g32406	expressed protein [PFAM]
osa-MIR1862d-p3_1ss12GA	LOC_Os04g38790	expressed protein [PFAM]
osa-MIR1862d-p3_1ss12GA	LOC_Os12g17950	expressed protein [PFAM]
osa-MIR1862d-p3_1ss12GA	LOC_Os01g52760	expressed protein [PFAM]
osa-MIR1862d-p3_1ss12GA	LOC_Os07g09460	expressed protein [PFAM]
osa-MIR1862d-p3_1ss12GA	LOC_Os01g13390	expressed protein [PFAM]
osa-MIR1862d-p3_1ss12GA	LOC_Os01g56720	expressed protein [PFAM]
osa-MIR1862d-p3_1ss12GA	LOC_Os11g30620	expressed protein [PFAM]
osa-MIR1862d-p3_1ss12GA	LOC_Os07g28260	expressed protein [PFAM]
osa-MIR1862d-p3_1ss12GA	LOC_Os02g37694	expressed protein [PFAM]
osa-MIR1862d-p3_1ss12GA	LOC_Os11g14570	expressed protein [PFAM]
osa-MIR1862d-p3_1ss12GA	LOC_Os09g39360	expressed protein [PFAM]
osa-MIR1862d-p3_1ss12GA	LOC_Os01g10030	expressed protein [PFAM]
osa-MIR1862d-p3_1ss12GA	LOC_Os03g52360	expressed protein [PFAM]
osa-MIR1862d-p3_1ss12GA	LOC_Os03g62330	expressed protein [PFAM]
osa-MIR1862d-p3_1ss12GA	LOC_Os05g37910	expressed protein [PFAM]
osa-MIR1862d-p3_1ss12GA	LOC_Os12g21784	expressed protein [PFAM]
osa-MIR1862d-p3_1ss12GA	LOC_Os06g18980	expressed protein [PFAM]
osa-MIR1862d-p3_1ss12GA	LOC_Os07g40450	expressed protein [PFAM]
osa-MIR1862d-p3_1ss12GA	LOC_Os05g05760	expressed protein [PFAM]
osa-MIR1862d-p3_1ss12GA	LOC_Os09g30410	expressed protein [PFAM]
osa-MIR1862d-p3_1ss12GA	LOC_Os02g10210	expressed protein [PFAM]
osa-MIR1862d-p3_1ss12GA	LOC_Os01g63880	expressed protein [PFAM]
osa-MIR1862d-p3_1ss12GA	LOC_Os10g27090	expressed protein [PFAM]
osa-MIR1862d-p3_1ss12GA	LOC_Os07g49140	expressed protein [PFAM]
osa-MIR1862d-p3_1ss12GA	LOC_Os08g06500	expressed protein [PFAM]
osa-MIR1862d-p3_1ss12GA	LOC_Os11g23790	expressed protein [PFAM]
osa-MIR1862d-p3_1ss12GA	LOC_Os04g47140	expressed protein [PFAM]
osa-MIR1862d-p3_1ss12GA	LOC_Os06g50070	expressed protein [PFAM]
osa-MIR1862d-p3_1ss12GA	LOC_Os07g44744	expressed protein [PFAM]
osa-MIR1862d-p3_1ss12GA	LOC_Os09g37020	expressed protein [PFAM]
osa-MIR1862d-p3_1ss12GA	LOC_Os05g41190	expressed protein [PFAM]
osa-MIR1862d-p3_1ss12GA	LOC_Os03g53580	expressed protein [PFAM]
osa-MIR1862d-p3_1ss12GA	LOC_Os03g48380	expressed protein [PFAM]
osa-MIR1862d-p3_1ss12GA	LOC_Os10g28690	expressed protein [PFAM]
osa-MIR1862d-p3_1ss12GA	LOC_Os11g14390	expressed protein [PFAM]
PC-3p-25140_186	LOC_Os12g34440	expressed protein [PFAM]
PC-3p-25140_186	LOC_Os10g05680	expressed protein [PFAM]
osa-miR1862a	LOC_Os02g37694	expressed protein [PFAM]
osa-miR1862a	LOC_Os03g52280	expressed protein [PFAM]
PC-5p-116587_32	LOC_Os02g56360	expressed protein [PFAM]
PC-5p-116587_32	LOC_Os11g09680	expressed protein [PFAM]
PC-5p-116587_32	LOC_Os11g09960	expressed protein [PFAM]
PC-5p-116587_32	LOC_Os04g56490	expressed protein [PFAM]
osa-miR1871	LOC_Os02g27350	expressed protein [PFAM]
osa-miR1871	LOC_Os09g27480	expressed protein [PFAM]
osa-miR1871	LOC_Os05g45330	expressed protein [PFAM]
osa-miR1871	LOC_Os07g45120	expressed protein [PFAM]
osa-miR1871	LOC_Os12g12190	expressed protein [PFAM]
osa-miR1871	LOC_Os08g23280	expressed protein [PFAM]
osa-miR1871	LOC_Os06g17500	expressed protein [PFAM]
osa-miR1871	LOC_Os05g28170	expressed protein [PFAM]
PC-3p-238029_15	LOC_Os08g16600	expressed protein [PFAM]
PC-3p-238029_15	LOC_Os06g38210	expressed protein [PFAM]
PC-3p-940226_4	LOC_Os10g32444	expressed protein [PFAM]
PC-3p-940226_4	LOC_Os03g23940	expressed protein [PFAM]
PC-3p-104329_36	LOC_Os11g09030	expressed protein [PFAM]
PC-3p-104329_36	LOC_Os04g58470	expressed protein [PFAM]
PC-5p-547328_6	LOC_Os03g04600	expressed protein [PFAM]
osa-MIR1846d-p3	LOC_Os11g37040	expressed protein [PFAM]
osa-miR5150-3p	LOC_Os06g40590	expressed protein [PFAM]
osa-miR5150-3p	LOC_Os12g13660	expressed protein [PFAM]
osa-miR5150-3p	LOC_Os04g02470	expressed protein [PFAM]
osa-miR5150-3p	LOC_Os04g35490	expressed protein [PFAM]
osa-MIR2873a-p3_1ss14AG	LOC_Os06g03980	expressed protein [PFAM]
osa-MIR1440b-p5_1ss18TC	LOC_Os07g26520	expressed protein [PFAM]
PC-3p-140356_26	LOC_Os03g35886	expressed protein [PFAM]
PC-3p-140356_26	LOC_Os12g38480	expressed protein [PFAM]
PC-3p-140356_26	LOC_Os12g03601	expressed protein [PFAM]
PC-3p-105925_36	LOC_Os01g08750	expressed protein [PFAM]
osa-MIR1440a-p3_1ss6AG	LOC_Os03g59880	expressed protein [PFAM]
osa-MIR1440a-p3_1ss6AG	LOC_Os08g39340	expressed protein [PFAM]
osa-MIR1440a-p3_1ss6AG	LOC_Os02g40120	expressed protein [PFAM]
osa-MIR1440a-p3_1ss6AG	LOC_Os04g59400	expressed protein [PFAM]
osa-MIR1862d-p3_1ss12GA	LOC_Os07g49480	expressed protein [PFAM] 430-633 PF07765.5 KIP1-like protein;
osa-MIR1862d-p3_1ss12GA	LOC_Os07g49480	expressed protein [PFAM] 434-637 PF07765.5 KIP1-like protein;
osa-MIR1862d-p3_1ss12GA	LOC_Os03g52830	FATC domain containing protein [PFAM]
osa-miR164c	LOC_Os04g40770	F-box domain containing protein [PFAM]
osa-miR2118b_1ss6GA	LOC_Os02g33840	F-box domain containing protein, expressed [PFAM]
osa-MIR1862d-p3_1ss12GA	LOC_Os02g44990	F-box domain containing protein, expressed [PFAM]
osa-miR1871	LOC_Os01g28300	F-box domain containing protein, expressed [PFAM]
osa-MIR2873a-p3_1ss14AG	LOC_Os02g41910	F-box domain containing protein, expressed [PFAM]
osa-miR530-5p_R+1	LOC_Os01g44430	fibroin heavy chain precursor, putative, expressed [PFAM] 4066-4215 PF04770.5 ZF-HD protein dimerisation region;
osa-MIR1862d-p3_1ss12GA	LOC_Os03g46400	flavonol-3-O-glycoside-7-O-glucosyltransferase 1, putative, expressed [PFAM]
osa-MIR2873a-p3_1ss14AG	LOC_Os08g33430	formin homology 2 domain-containing protein 5, putative [PFAM]
PC-3p-25140_186	LOC_Os10g22310	glutathione S-transferase GST 26, putative, expressed [PFAM]
osa-MIR1440b-p5_1ss18TC	LOC_Os07g07320	glutathione S-transferase GSTU6, putative, expressed [PFAM]
osa-MIR1862d-p3_1ss12GA	LOC_Os01g22560	glycerol-3-phosphate acyltransferase 1, putative, expressed [PFAM]
osa-MIR1862d-p3_1ss12GA	LOC_Os07g22930	granule-bound starch synthase 1b, chloroplast precursor, putative, expressed [PFAM]
osa-MIR1862d-p3_1ss12GA	LOC_Os05g09660	HAD superfamily phosphatase containing protein, expressed [PFAM]
mtr-miR166a_2ss16TC17TC	LOC_Os10g33960	HB1, putative, expressed [PFAM]
osa-MIR1862d-p3_1ss12GA	LOC_Os06g04830	hcr2-0B, putative, expressed [PFAM]
osa-MIR1862d-p3_1ss12GA	LOC_Os05g50900	helix-loop-helix DNA-binding domain containing protein [PFAM]
PC-5p-182262_20	LOC_Os01g26812	hessian fly response gene 1 protein, putative [PFAM]
PC-5p-1224134_3	LOC_Os03g59400	hypothetical protein [PFAM]
PC-5p-1224134_3	LOC_Os11g18890	hypothetical protein [PFAM]
gma-miR6300_R+2	LOC_Os04g33170	hypothetical protein [PFAM]
osa-miR2118b_1ss6GA	LOC_Os05g24230	hypothetical protein [PFAM]
osa-MIR1862d-p3_1ss12GA	LOC_Os08g36050	hypothetical protein [PFAM]
osa-MIR1862d-p3_1ss12GA	LOC_Os06g03960	hypothetical protein [PFAM]
osa-MIR1862d-p3_1ss12GA	LOC_Os11g13390	hypothetical protein [PFAM]
osa-MIR1862d-p3_1ss12GA	LOC_Os11g31130	hypothetical protein [PFAM]
osa-MIR1862d-p3_1ss12GA	LOC_Os06g23090	hypothetical protein [PFAM]
osa-miR1862a	LOC_Os04g31360	hypothetical protein [PFAM]
osa-miR167d-3p_2ss5AG11TC	LOC_Os09g02880	hypothetical protein [PFAM]
osa-miR167d-3p_2ss5AG11TC	LOC_Os02g21910	hypothetical protein [PFAM]
PC-5p-116587_32	LOC_Os11g24910	hypothetical protein [PFAM]
osa-miR1871	LOC_Os12g10470	hypothetical protein [PFAM]
osa-miR1871	LOC_Os05g16490	hypothetical protein [PFAM]
osa-miR1871	LOC_Os06g06310	hypothetical protein [PFAM]
osa-MIR1846d-p3	LOC_Os11g24740	hypothetical protein [PFAM]
PC-3p-105925_36	LOC_Os07g42850	hypothetical protein [PFAM]
osa-MIR1440a-p3_1ss6AG	LOC_Os12g32020	hypothetical protein [PFAM]
osa-MIR1440a-p3_1ss6AG	LOC_Os07g29300	hypothetical protein [PFAM]
osa-MIR1440a-p3_1ss6AG	LOC_Os08g01720	hypothetical protein [PFAM]
PC-5p-1224134_3	LOC_Os10g13950	hypothetical protein [PFAM] 394-549 PF12425.1 Protein of unknown function (DUF3673);
osa-miR5521	LOC_Os01g06470	importin alpha-2 subunit, putative, expressed [PFAM]
osa-MIR1862d-p3_1ss12GA	LOC_Os01g57610	indole-3-acetic acid-amido synthetase GH3.1, putative, expressed [PFAM]
osa-miR2118b_1ss6GA	LOC_Os03g15250	lectin-like receptor kinase 7, putative [PFAM]
osa-MIR1862d-p3_1ss12GA	LOC_Os11g47160	leucine-rich repeat receptor protein kinase EXS precursor, putative [PFAM]
osa-MIR2118g-p5	LOC_Os04g41200	lipase family protein, expressed [PFAM]
osa-MIR1862d-p3_1ss12GA	LOC_Os10g40740	long hypocotyl in far-red 1, putative, expressed [PFAM]
PC-3p-940226_4	LOC_Os10g38040	lysM domain containing protein, expressed [PFAM]
osa-MIR1862d-p3_1ss12GA	LOC_Os06g14050	MAC/Perforin domain containing protein, expressed [PFAM]
osa-miR1871	LOC_Os02g50340	MAC/Perforin domain containing protein, expressed [PFAM]
osa-MIR1862d-p3_1ss12GA	LOC_Os12g01680	macrophage migration inhibitory factor, putative, expressed [PFAM]
PC-3p-238029_15	LOC_Os10g26610	mandelonitrile lyase, putative, expressed [PFAM]
osa-MIR1862d-p3_1ss12GA	LOC_Os01g57630	membrane-associated salt-inducible protein like, putative, expressed [PFAM]
osa-MIR1862d-p3_1ss12GA	LOC_Os09g20000	metal ion binding protein, putative, expressed [PFAM]
zma-miR156h-3p	LOC_Os07g15370	metal transporter Nramp6, putative, expressed [PFAM]
PC-3p-104329_36	LOC_Os10g34470	metal-dependent phosphohydrolase, HD subdomain, putative, expressed [PFAM]
osa-MIR1862d-p3_1ss12GA	LOC_Os12g38051	metallothionein-like protein 1, putative, expressed [PFAM]
osa-MIR1862d-p3_1ss12GA	LOC_Os04g40530	methyltransferase, putative, expressed [PFAM]
osa-MIR1862d-p3_1ss12GA	LOC_Os06g11500	minichromosome maintenance protein MCM, putative, expressed [PFAM]
osa-MIR1862d-p3_1ss12GA	LOC_Os05g46490	mov34/MPN/PAD-1 family protein, expressed [PFAM]
osa-miR530-5p_R+1	LOC_Os01g16180	MT-A70 family protein, expressed [PFAM]
osa-MIR1862d-p3_1ss12GA	LOC_Os06g45890	myb-like DNA-binding domain, SHAQKYF class family protein, expressed [PFAM]
osa-miR1862a	LOC_Os07g37560	myosin-5C, putative, expressed [PFAM]
osa-MIR1862d-p3_1ss12GA	LOC_Os09g02214	Na+/H+ antiporter, probable CP0838, putative, expressed [PFAM]
osa-miR164c	LOC_Os12g41680	NAC domain-containing protein 21/22, putative, expressed [PFAM] 259-648 PF02365.8 No apical meristem (NAM) protein;
osa-miR164c	LOC_Os06g46270	NAC domain-containing protein 21/22, putative, expressed [PFAM] 326-745 PF02365.8 No apical meristem (NAM) protein;
PC-5p-182262_20	LOC_Os11g14910	NADP-dependent oxidoreductase P1, putative, expressed [PFAM]
osa-miR2118b_1ss6GA	LOC_Os08g24380	NB-ARC domain containing protein, expressed [PFAM]
osa-MIR1862d-p3_1ss12GA	LOC_Os02g18080	NB-ARC domain containing protein, expressed [PFAM]
osa-MIR2873a-p3_1ss14AG	LOC_Os12g18374	NB-ARC domain containing protein, expressed [PFAM]
PC-3p-105925_36	LOC_Os12g31200	NB-ARC domain containing protein, expressed [PFAM]
osa-miR2118b_1ss6GA	LOC_Os09g11020	NBS-LRR disease resistance protein, putative [PFAM]
osa-miR2118b_1ss6GA	LOC_Os08g16460	NBS-LRR disease resistance protein, putative [PFAM]
osa-miR2118b_1ss6GA	LOC_Os11g10610	NBS-LRR disease resistance protein, putative, expressed [PFAM]
osa-miR5150-3p	LOC_Os06g11010	nucleoid DNA-binding protein cnd41-like protein, putative [PFAM]
osa-MIR2873a-p3_1ss14AG	LOC_Os12g06890	nucleoporin nup189, putative, expressed [PFAM]
osa-MIR1862d-p3_1ss12GA	LOC_Os07g30250	oligosaccharide translocation protein rft1, putative, expressed [PFAM]
osa-MIR1862d-p3_1ss12GA	LOC_Os12g42044	OsWAK127b - OsWAK short gene, expressed [PFAM]
PC-3p-104329_36	LOC_Os04g02690	pattern formation protein EMB30, putative, expressed [PFAM] 1575-1994 PF01369.13 Sec7 domain;
PC-3p-940226_4	LOC_Os03g29540	peptidase S16, lon N-terminal, putative, expressed [PFAM]
PC-3p-940226_4	LOC_Os03g49210	pescadillo, putative, expressed [PFAM]
osa-miR5521	LOC_Os03g15180	PH domain containing protein, expressed [PFAM]
osa-MIR1862d-p3_1ss12GA	LOC_Os06g48060	phosphate import ATP-binding protein pstB 1, putative, expressed [PFAM]
osa-MIR1862d-p3_1ss12GA	LOC_Os05g03610	phospholipase C, putative, expressed [PFAM]
PC-3p-940226_4	LOC_Os06g09910	phosphopantothenoylcysteine decarboxylase, putative, expressed [PFAM]
PC-5p-1224134_3	LOC_Os02g53720	phytosulfokine receptor precursor, putative, expressed [PFAM]
osa-MIR1862d-p3_1ss12GA	LOC_Os01g13560	plant integral membrane protein TIGR01569 containing protein, expressed [PFAM]
osa-MIR1862d-p3_1ss12GA	LOC_Os05g36970	plant-specific domain TIGR01568 family protein, expressed [PFAM] 531-671 PF04844.6 Protein of unknown function, DUF623;
PC-5p-1224134_3	LOC_Os01g65740	plant-specific domain TIGR01615 family protein [PFAM]
osa-miR530-5p_R+1	LOC_Os03g63950	plastid-specific 30S ribosomal protein 1, chloroplast precursor, putative, expressed [PFAM]
osa-miR530-5p_R+1	LOC_Os01g56780	plus-3 domain containing protein, expressed [PFAM]
gma-miR6300_R+2	LOC_Os07g14160	polygalacturonase-like protein, putative, expressed [PFAM]
osa-MIR1862d-p3_1ss12GA	LOC_Os01g58100	polyphenol oxidase, chloroplast precursor, putative, expressed [PFAM] 1186-1338 PF12142.1 Polyphenol oxidase middle domain;
osa-MIR1862d-p3_1ss12GA	LOC_Os03g63370	polyphosphoinositide binding protein Ssh2p, putative, expressed [PFAM]
osa-MIR1862d-p3_1ss12GA	LOC_Os07g48130	potassium transporter 9, putative, expressed [PFAM] 138-2426 PF02705.9 K+ potassium transporter;
osa-MIR1862d-p3_1ss12GA	LOC_Os07g48130	potassium transporter 9, putative, expressed [PFAM] 139-2427 PF02705.9 K+ potassium transporter;
osa-MIR1862d-p3_1ss12GA	LOC_Os07g48130	potassium transporter 9, putative, expressed [PFAM] 469-2757 PF02705.9 K+ potassium transporter;
osa-MIR1862d-p3_1ss12GA	LOC_Os07g48130	potassium transporter 9, putative, expressed [PFAM] 499-2787 PF02705.9 K+ potassium transporter;
osa-MIR1862d-p3_1ss12GA	LOC_Os12g08070	prenyltransferase/ zinc ion binding protein, putative, expressed [PFAM]
osa-miR171b	LOC_Os05g34460	protease Do-like 4, mitochondrial precursor, putative, expressed [PFAM]
osa-MIR1862d-p3_1ss12GA	LOC_Os01g68580	protease inhibitor/seed storage/LTP family protein, expressed [PFAM]
gma-miR6300_R+2	LOC_Os04g02920	protein binding protein, putative, expressed [PFAM]
osa-MIR1862d-p3_1ss12GA	LOC_Os09g24650	protein binding protein, putative, expressed [PFAM]
osa-MIR1862d-p3_1ss12GA	LOC_Os06g03580	protein binding protein, putative, expressed [PFAM]
PC-3p-238029_15	LOC_Os03g09070	protein binding protein, putative, expressed [PFAM]
osa-miR1862a	LOC_Os06g04130	protein GPR108 precursor, putative, expressed [PFAM]
osa-MIR1862d-p3_1ss12GA	LOC_Os05g25430	protein kinase, putative, expressed [PFAM]
osa-MIR1862d-p3_1ss12GA	LOC_Os01g06740	protein synthesis inhibitor I, putative, expressed [PFAM]
osa-miR166a-5p_1ss4AT	LOC_Os04g39864	prunasin hydrolase isoform PHA precursor, putative, expressed [PFAM]
osa-MIR1862d-p3_1ss12GA	LOC_Os09g29210	PUP1, putative, expressed [PFAM]
osa-MIR1862d-p3_1ss12GA	LOC_Os08g28710	receptor protein kinase CRINKLY4 precursor, putative, expressed [PFAM]
osa-MIR1440a-p5	LOC_Os07g02450	receptor-like protein kinase 5 precursor, putative [PFAM]
osa-MIR2118g-p5	LOC_Os11g47180	receptor-like protein kinase precursor, putative, expressed [PFAM]
osa-MIR2873a-p3_1ss14AG	LOC_Os06g41560	receptor-like protein kinase, putative, expressed [PFAM]
osa-MIR1862d-p3_1ss12GA	LOC_Os07g38440	regulatory protein, DeoR, putative, expressed [PFAM]
osa-miR2118b_1ss6GA	LOC_Os12g37290	resistance protein T10rga2-1A, putative [PFAM]
osa-miR2118b_1ss6GA	LOC_Os08g42700	resistance protein, putative, expressed [PFAM]
osa-miR5072_L-2_1ss3AG	LOC_Os02g24960	retrotransposon protein, putative, Ty3-gypsy subclass [PFAM]
osa-miR5072_L-2_1ss3AG	LOC_Os07g24100	retrotransposon protein, putative, unclassified [PFAM]
osa-miR5072_L-2_1ss3AG	LOC_Os09g10240	retrotransposon protein, putative, unclassified [PFAM]
osa-miR5072_L-2_1ss3AG	LOC_Os07g22960	retrotransposon protein, putative, unclassified [PFAM]
osa-miR5072_L-2_1ss3AG	LOC_Os10g15079	retrotransposon protein, putative, unclassified [PFAM]
osa-miR5072_L-2_1ss3AG	LOC_Os05g16970	retrotransposon protein, putative, unclassified, expressed [PFAM]
osa-MIR1862d-p3_1ss12GA	LOC_Os06g15710	retrotransposon protein, putative, Ty1-copia subclass [PFAM]
PC-3p-25140_186	LOC_Os08g03810	retrotransposon protein, putative, Ty1-copia subclass [PFAM]
PC-3p-25140_186	LOC_Os03g31620	retrotransposon protein, putative, Ty1-copia subclass [PFAM]
PC-3p-104329_36	LOC_Os11g39270	retrotransposon protein, putative, Ty1-copia subclass [PFAM]
PC-3p-104329_36	LOC_Os10g21950	retrotransposon protein, putative, Ty1-copia subclass [PFAM]
PC-3p-104329_36	LOC_Os12g25940	retrotransposon protein, putative, Ty1-copia subclass [PFAM]
PC-3p-104329_36	LOC_Os03g35560	retrotransposon protein, putative, Ty1-copia subclass [PFAM]
PC-3p-104329_36	LOC_Os12g16060	retrotransposon protein, putative, Ty1-copia subclass [PFAM]
PC-3p-500956_7	LOC_Os06g19920	retrotransposon protein, putative, Ty1-copia subclass [PFAM]
PC-3p-25140_186	LOC_Os01g43210	retrotransposon protein, putative, Ty1-copia subclass [PFAM] 1738-2049 PF07727.7 Reverse transcriptase (RNA-dependent DNA polymerase);
PC-3p-104329_36	LOC_Os05g24910	retrotransposon protein, putative, Ty1-copia subclass [PFAM] 1879-2505 PF07727.7 Reverse transcriptase (RNA-dependent DNA polymerase);
osa-MIR2118g-p5	LOC_Os02g21780	retrotransposon protein, putative, Ty3-gypsy subclass [PFAM]
PC-3p-104329_36	LOC_Os11g24110	retrotransposon protein, putative, Ty3-gypsy subclass [PFAM]
osa-miR166a-5p_1ss4AT	LOC_Os03g33870	retrotransposon protein, putative, Ty3-gypsy subclass [PFAM]
osa-miR1871	LOC_Os05g19900	retrotransposon protein, putative, Ty3-gypsy subclass [PFAM] 1678-2076 PF08284.4 Retroviral aspartyl protease;
osa-MIR1440b-p3_1ss17TC	LOC_Os06g32110	retrotransposon protein, putative, Ty3-gypsy subclass [PFAM] 1711-2088 PF08284.4 Retroviral aspartyl protease;
osa-MIR1440b-p3_1ss17TC	LOC_Os12g28920	retrotransposon protein, putative, Ty3-gypsy subclass [PFAM] 2026-2403 PF08284.4 Retroviral aspartyl protease;
PC-5p-1224134_3	LOC_Os02g24860	retrotransposon protein, putative, unclassified [PFAM]
PC-5p-1224134_3	LOC_Os02g25970	retrotransposon protein, putative, unclassified [PFAM]
gma-miR6300_R+2	LOC_Os06g39840	retrotransposon protein, putative, unclassified [PFAM]
osa-miR171b	LOC_Os06g02304	retrotransposon protein, putative, unclassified [PFAM]
osa-miR2118b_1ss6GA	LOC_Os12g39490	retrotransposon protein, putative, unclassified [PFAM]
osa-miR1871	LOC_Os05g14430	retrotransposon protein, putative, unclassified [PFAM]
osa-miR1871	LOC_Os06g30270	retrotransposon protein, putative, unclassified [PFAM]
osa-miR1871	LOC_Os04g18360	retrotransposon protein, putative, unclassified [PFAM]
osa-miR1871	LOC_Os03g37690	retrotransposon protein, putative, unclassified [PFAM]
osa-miR1871	LOC_Os06g29890	retrotransposon protein, putative, unclassified [PFAM]
osa-miR1871	LOC_Os12g11590	retrotransposon protein, putative, unclassified [PFAM]
PC-3p-104329_36	LOC_Os11g36590	retrotransposon protein, putative, unclassified [PFAM]
PC-3p-104329_36	LOC_Os08g24490	retrotransposon protein, putative, unclassified [PFAM]
PC-3p-104329_36	LOC_Os09g12930	retrotransposon protein, putative, unclassified [PFAM]
PC-3p-104329_36	LOC_Os11g40460	retrotransposon protein, putative, unclassified [PFAM]
PC-3p-104329_36	LOC_Os11g37710	retrotransposon protein, putative, unclassified [PFAM]
PC-3p-104329_36	LOC_Os05g07290	retrotransposon protein, putative, unclassified [PFAM]
PC-3p-104329_36	LOC_Os04g30380	retrotransposon protein, putative, unclassified [PFAM]
PC-3p-104329_36	LOC_Os05g05050	retrotransposon protein, putative, unclassified [PFAM]
PC-3p-104329_36	LOC_Os12g19760	retrotransposon protein, putative, unclassified [PFAM]
PC-3p-104329_36	LOC_Os01g45050	retrotransposon protein, putative, unclassified [PFAM]
PC-3p-104329_36	LOC_Os06g48580	retrotransposon protein, putative, unclassified [PFAM]
PC-3p-104329_36	LOC_Os03g13700	retrotransposon protein, putative, unclassified [PFAM]
PC-3p-104329_36	LOC_Os07g14810	retrotransposon protein, putative, unclassified [PFAM]
PC-3p-104329_36	LOC_Os04g15570	retrotransposon protein, putative, unclassified [PFAM]
PC-3p-104329_36	LOC_Os03g24260	retrotransposon protein, putative, unclassified [PFAM]
PC-3p-104329_36	LOC_Os07g36000	retrotransposon protein, putative, unclassified [PFAM]
PC-3p-104329_36	LOC_Os04g53790	retrotransposon protein, putative, unclassified [PFAM]
PC-3p-104329_36	LOC_Os04g08210	retrotransposon protein, putative, unclassified [PFAM]
PC-3p-104329_36	LOC_Os02g12970	retrotransposon protein, putative, unclassified [PFAM]
PC-3p-104329_36	LOC_Os12g20200	retrotransposon protein, putative, unclassified [PFAM]
PC-3p-104329_36	LOC_Os10g10380	retrotransposon protein, putative, unclassified [PFAM]
PC-3p-104329_36	LOC_Os05g15090	retrotransposon protein, putative, unclassified [PFAM]
osa-miR164c	LOC_Os09g06910	retrotransposon protein, putative, unclassified [PFAM]
osa-miR5150-3p	LOC_Os08g30680	retrotransposon protein, putative, unclassified [PFAM]
osa-miR1880_R-3	LOC_Os02g04090	retrotransposon protein, putative, unclassified [PFAM]
mtr-miR166a_2ss16TC17TC	LOC_Os01g33740	retrotransposon protein, putative, unclassified [PFAM]
PC-3p-104329_36	LOC_Os08g05000	retrotransposon protein, putative, unclassified [PFAM] 163-408 PF07727.7 Reverse transcriptase (RNA-dependent DNA polymerase);
PC-3p-104329_36	LOC_Os08g29990	retrotransposon protein, putative, unclassified [PFAM] 1981-2715 PF07727.7 Reverse transcriptase (RNA-dependent DNA polymerase);
PC-3p-104329_36	LOC_Os01g02540	retrotransposon protein, putative, unclassified [PFAM] 2272-3006 PF07727.7 Reverse transcriptase (RNA-dependent DNA polymerase);
PC-3p-104329_36	LOC_Os01g01900	retrotransposon protein, putative, unclassified [PFAM] 2296-2772 PF07727.7 Reverse transcriptase (RNA-dependent DNA polymerase);
osa-miR1871	LOC_Os01g43340	retrotransposon protein, putative, unclassified [PFAM] 2503-3207 PF07727.7 Reverse transcriptase (RNA-dependent DNA polymerase);
PC-3p-104329_36	LOC_Os07g44390	retrotransposon protein, putative, unclassified [PFAM] 2626-3306 PF07727.7 Reverse transcriptase (RNA-dependent DNA polymerase);
PC-3p-104329_36	LOC_Os11g44530	retrotransposon protein, putative, unclassified [PFAM] 2731-3465 PF07727.7 Reverse transcriptase (RNA-dependent DNA polymerase);
osa-MIR1862d-p3_1ss12GA	LOC_Os12g27310	retrotransposon protein, putative, unclassified [PFAM] 397-480 PF03578.8 HGWP repeat;
osa-miR5521	LOC_Os11g46120	retrotransposon protein, putative, unclassified, expressed [PFAM]
osa-miR1871	LOC_Os04g21580	retrotransposon protein, putative, unclassified, expressed [PFAM]
osa-miR1871	LOC_Os04g32760	retrotransposon protein, putative, unclassified, expressed [PFAM]
osa-miR1871	LOC_Os10g04074	retrotransposon protein, putative, unclassified, expressed [PFAM]
PC-3p-104329_36	LOC_Os01g37610	retrotransposon protein, putative, unclassified, expressed [PFAM]
PC-3p-104329_36	LOC_Os01g18000	retrotransposon protein, putative, unclassified, expressed [PFAM]
PC-3p-104329_36	LOC_Os02g30880	retrotransposon protein, putative, unclassified, expressed [PFAM]
osa-miR1880_R-3	LOC_Os06g49420	retrotransposon protein, putative, unclassified, expressed [PFAM]
osa-MIR1862d-p3_1ss12GA	LOC_Os01g31400	retrotransposon, putative, centromere-specific [PFAM]
osa-MIR1862d-p3_1ss12GA	LOC_Os02g22100	rhomboid family protein, expressed [PFAM]
osa-miR5150-3p	LOC_Os12g01190	RNA recognition motif family protein, expressed [PFAM]
mtr-miR166a_2ss16TC17TC	LOC_Os03g01890	rolled leaf1, putative, expressed [PFAM]
osa-MIR1862d-p3_1ss12GA	LOC_Os02g54000	S-adenosylmethionine-dependent methyltransferase/ catalytic, putative, expressed [PFAM]
osa-miR171b	LOC_Os02g44360	SCARECROW gene regulator, putative, expressed [PFAM]
osa-miR171b	LOC_Os06g01620	scarecrow-like 6, putative, expressed [PFAM]
osa-MIR1862d-p3_1ss12GA	LOC_Os02g14290	scramblase family protein, expressed [PFAM]
osa-MIR1862d-p3_1ss12GA	LOC_Os03g15350	sel-1 homolog precursor, putative, expressed [PFAM]
osa-miR530-5p_R+1	LOC_Os03g52840	serine hydroxymethyltransferase, mitochondrial precursor, putative, expressed [PFAM] 268-1437 PF00464.12 Serine hydroxymethyltransferase;
osa-miR530-5p_R+1	LOC_Os03g52840	serine hydroxymethyltransferase, mitochondrial precursor, putative, expressed [PFAM] 272-1375 PF00464.12 Serine hydroxymethyltransferase;
osa-miR530-5p_R+1	LOC_Os03g52840	serine hydroxymethyltransferase, mitochondrial precursor, putative, expressed [PFAM] 507-1496 PF00464.12 Serine hydroxymethyltransferase;
osa-MIR1862d-p3_1ss12GA	LOC_Os05g43570	serine/threonine-protein kinase 38-like, putative, expressed [PFAM]
osa-MIR1862d-p3_1ss12GA	LOC_Os09g36320	serine/threonine-protein kinase NAK, putative, expressed [PFAM]
osa-MIR1862d-p3_1ss12GA	LOC_Os11g39670	seryl-tRNA synthetase, putative, expressed [PFAM]
osa-miR1862a	LOC_Os07g46860	sex determination protein tasselseed-2, putative, expressed [PFAM]
osa-MIR1862d-p3_1ss12GA	LOC_Os12g38210	spotted leaf protein 11, putative, expressed [PFAM]
PC-5p-1224134_3	LOC_Os03g12900	squalene monooxygenase, putative, expressed [PFAM] 1931-2731 PF08491.3 Squalene epoxidase;
osa-miR5521	LOC_Os01g68560	SRF-type transcription factor family protein, expressed [PFAM]
osa-miR1871	LOC_Os06g19610	steroid dehydrogenase SPM2, putative [PFAM]
osa-MIR1440b-p3_1ss17TC	LOC_Os08g34330	strictosidine synthase 1 precursor, putative, expressed [PFAM]
osa-MIR1862d-p3_1ss12GA	LOC_Os06g49660	taxadien-5-alpha-ol O-acetyltransferase, putative, expressed [PFAM]
PC-3p-238029_15	LOC_Os02g03930	tetratricopeptide-like helical, putative, expressed [PFAM]
osa-MIR1862d-p3_1ss12GA	LOC_Os07g09310	thioredoxin H-type, putative, expressed [PFAM]
osa-miR1862a	LOC_Os07g09310	thioredoxin H-type, putative, expressed [PFAM]
osa-miR5150-3p	LOC_Os12g41290	transferase, transferring glycosyl groups, putative, expressed [PFAM]
osa-miR5150-3p	LOC_Os02g32340	transferase, transferring glycosyl groups, putative, expressed [PFAM]
osa-MIR1862d-p3_1ss12GA	LOC_Os02g13500	Transposable element protein, putative, MuDR [PFAM]
osa-miR1862a	LOC_Os09g10350	Transposable element protein, putative, MuDR [PFAM]
osa-MIR1862d-p3_1ss12GA	LOC_Os02g13210	Transposable element protein, putative, Transposase_24 [PFAM]
gma-miR6300_R+2	LOC_Os09g09420	transposon protein, putative, CACTA, En/Spm sub-class [PFAM]
PC-3p-104329_36	LOC_Os11g44400	transposon protein, putative, CACTA, En/Spm sub-class [PFAM]
PC-3p-104329_36	LOC_Os02g04980	transposon protein, putative, unclassified [PFAM]
PC-3p-104329_36	LOC_Os12g25190	transposon protein, putative, unclassified [PFAM]
PC-3p-104329_36	LOC_Os12g38280	transposon protein, putative, unclassified [PFAM]
osa-MIR1862d-p3_1ss12GA	LOC_Os02g43370	transposon protein, putative, unclassified, expressed [PFAM]
osa-MIR1862d-p3_1ss12GA	LOC_Os03g22670	triacylglycerol Lipase, putative, expressed [PFAM]
osa-MIR2873a-p3_1ss14AG	LOC_Os02g04080	TTN7, putative [PFAM]
osa-miR1871	LOC_Os05g02350	type I inositol-1,4,5-trisphosphate 5-phosphatase CVP2, putative [PFAM]
osa-MIR1846d-p3	LOC_Os01g09590	typical P-type R2R3 Myb protein, putative, expressed [PFAM]
osa-miR5150-3p	LOC_Os05g48390	ubiquitin conjugating enzyme, putative, expressed [PFAM]
PC-5p-116587_32	LOC_Os07g31540	ubiquitin family protein, expressed [PFAM] 493-693 PF00240.16 Ubiquitin family;
osa-miR5150-3p	LOC_Os05g48380	ubiquitin-conjugating enzyme E2, putative, expressed [PFAM]
osa-MIR1862d-p3_1ss12GA	LOC_Os09g12230	ubiquitin-conjugating enzyme E2-17 kDa, putative, expressed [PFAM]
PC-3p-25140_186	LOC_Os07g07240	ubiquitin-conjugating enzyme E2-17 kDa, putative, expressed [PFAM]
osa-MIR1862d-p3_1ss12GA	LOC_Os03g47960	UPL7, putative, expressed [PFAM]
osa-miR5150-3p	LOC_Os02g07150	urease accessory protein F, putative, expressed [PFAM]
PC-5p-182262_20	LOC_Os02g47860	uridine kinase, putative, expressed [PFAM]
osa-miR1871	LOC_Os08g42530	VAN3, putative, expressed [PFAM]
osa-MIR1862d-p3_1ss12GA	LOC_Os10g15390	vicilin storage protein, putative, expressed [PFAM]
osa-miR166a-5p_1ss4AT	LOC_Os04g20680	wall-associated kinase-like 1, putative, expressed [PFAM]
osa-miR167d-3p_2ss5AG11TC	LOC_Os12g02440	WRKY transcription factor 46, putative, expressed [PFAM]
osa-miR167d-3p_2ss5AG11TC	LOC_Os11g02520	WRKY transcription factor 46, putative, expressed [PFAM]
PC-3p-940226_4	LOC_Os03g53660	XIF, putative, expressed [PFAM]
osa-MIR1862d-p3_1ss12GA	LOC_Os03g09230	xylogen protein 1, putative, expressed [PFAM]
PC-3p-104329_36	LOC_Os02g06584	zinc finger C-x8-C-x5-C-x3-H type family protein, expressed [PFAM]
PC-3p-104329_36	LOC_Os04g52040	zinc finger domain, LSD1 subclass family protein, expressed [PFAM]
osa-miR530-5p_R+1	LOC_Os04g51400	zinc finger, C3HC4 type family protein, expressed [PFAM]
Note: The miRNAs markered red were overlaped with Li et al, 2016 Down-regulated miRNAs

## Sheet: AgriGo Analysis of target genes
AgiGo analysis of the target genes of DERFu-sp to anther
GO_acc	term_type	Term	queryitem	querytotal	bgitem	bgtotal	pvalue	FDR	entries
GO:0008219	P	cell death	18	217	487	24460	5.9e-07	3.7e-05	// LOC_Os01g20720 // LOC_Os03g36920 // LOC_Os12g37290 // LOC_Os01g33684 // LOC_Os12g31200 // LOC_Os10g21950 // LOC_Os12g18374 // LOC_Os10g07400 // LOC_Os11g10610 // LOC_Os09g11020 // LOC_Os01g72390 // LOC_Os08g42700 // LOC_Os05g34220 // LOC_Os02g18080 // LOC_Os01g72680 // LOC_Os08g24380 // LOC_Os09g30220 // LOC_Os08g16460
GO:0016265	P	death	18	217	487	24460	5.9e-07	3.7e-05	// LOC_Os01g20720 // LOC_Os03g36920 // LOC_Os12g37290 // LOC_Os01g33684 // LOC_Os12g31200 // LOC_Os10g21950 // LOC_Os12g18374 // LOC_Os10g07400 // LOC_Os11g10610 // LOC_Os09g11020 // LOC_Os01g72390 // LOC_Os08g42700 // LOC_Os05g34220 // LOC_Os02g18080 // LOC_Os01g72680 // LOC_Os08g24380 // LOC_Os09g30220 // LOC_Os08g16460
GO:0006952	P	defense response	18	217	442	24460	1.5e-07	3.7e-05	// LOC_Os01g20720 // LOC_Os03g36920 // LOC_Os12g37290 // LOC_Os01g33684 // LOC_Os12g31200 // LOC_Os10g21950 // LOC_Os12g18374 // LOC_Os10g07400 // LOC_Os11g10610 // LOC_Os09g11020 // LOC_Os01g72390 // LOC_Os08g42700 // LOC_Os05g34220 // LOC_Os02g18080 // LOC_Os01g72680 // LOC_Os08g24380 // LOC_Os09g30220 // LOC_Os08g16460
GO:0012501	P	programmed cell death	18	217	475	24460	4.2e-07	3.7e-05	// LOC_Os01g20720 // LOC_Os03g36920 // LOC_Os12g37290 // LOC_Os01g33684 // LOC_Os12g31200 // LOC_Os10g21950 // LOC_Os12g18374 // LOC_Os10g07400 // LOC_Os11g10610 // LOC_Os09g11020 // LOC_Os01g72390 // LOC_Os08g42700 // LOC_Os05g34220 // LOC_Os02g18080 // LOC_Os01g72680 // LOC_Os08g24380 // LOC_Os09g30220 // LOC_Os08g16460
GO:0006915	P	apoptosis	18	217	475	24460	4.2e-07	3.7e-05	// LOC_Os01g20720 // LOC_Os03g36920 // LOC_Os12g37290 // LOC_Os01g33684 // LOC_Os12g31200 // LOC_Os10g21950 // LOC_Os12g18374 // LOC_Os10g07400 // LOC_Os11g10610 // LOC_Os09g11020 // LOC_Os01g72390 // LOC_Os08g42700 // LOC_Os05g34220 // LOC_Os02g18080 // LOC_Os01g72680 // LOC_Os08g24380 // LOC_Os09g30220 // LOC_Os08g16460
GO:0015074	P	DNA integration	49	217	3206	24460	9.8e-05	0.0051	// LOC_Os12g16060 // LOC_Os07g36000 // LOC_Os06g48580 // LOC_Os06g39840 // LOC_Os03g35560 // LOC_Os05g19900 // LOC_Os10g21950 // LOC_Os10g04074 // LOC_Os08g30680 // LOC_Os05g24910 // LOC_Os02g25970 // LOC_Os08g03810 // LOC_Os05g07290 // LOC_Os11g40460 // LOC_Os02g30880 // LOC_Os04g21580 // LOC_Os05g05050 // LOC_Os01g37610 // LOC_Os07g14810 // LOC_Os01g45050 // LOC_Os12g38280 // LOC_Os03g24260 // …
GO:0006950	P	response to stress	19	217	883	24460	0.00041	0.019	// LOC_Os01g20720 // LOC_Os03g36920 // LOC_Os12g37290 // LOC_Os01g33684 // LOC_Os12g31200 // LOC_Os10g21950 // LOC_Os12g18374 // LOC_Os10g07400 // LOC_Os11g10610 // LOC_Os09g11020 // LOC_Os01g72390 // LOC_Os08g42700 // LOC_Os05g34220 // LOC_Os02g18080 // LOC_Os01g72680 // LOC_Os04g39780 // LOC_Os08g24380 // LOC_Os09g30220 // LOC_Os08g16460
*DERFu-sp: Differentially expressed miRNA uniquely belonging to F1 compared to its parents and specific to anther
