# Supplementary material for: Transcriptome analysis of neo-tetraploid rice reveals specific differential gene expressions associated with fertility and heterosis
Source: Sci Rep. 2017 Jan 10;7:40139. doi: 10.1038/srep40139 (PMC5223177; doi:10.1038/srep40139)
Supplement: Supplementary Dataset 4 [file srep40139-s5.xls]

## Sheet: Table S7
Supplementary Table S7. DEGFu-nonadditive genes in anther, ovary and leaf
	Names of sheet	Titles
	DEGFu-nonadditive genes	Gene ID of DEGFu-nonadditive genes in anther, ovary and leaf
	AgiGo-nonadditive	AgiGo analysis of the nonadditive genes in DEGFu
	SNP-Indel variation in DEGFu	Gene ID with SNP and Indel sequence variations in DEGFu associated with anther, ovary and leaf
	SNP and Indel variations	Gene ID with SNP and Indel sequence variations in DEGFu-sp to anther, ovary and leaf
	AgiGo-SNP-IDEL	AgiGo analysis of SNP and Indel sequence variations in DEGFu associated with anther, ovary and leaf
	*DEGFu: Differentially expressed genes that uniquely associated with F1 compared to parents
	*DEGFu-sp: Differentially expressed genes that uniquely associated with F1 compared to parents and specific to anther/ovary/leaf

## Sheet: DEGFu-nonadditive genes
Gene ID of DEGFu*-nonadditive genes in anther, ovary and leaf
Gene ID of DERFu-nonadditive genes in anther	Gene ID of DERFu-nonadditive overlapping genes with microarray data of wild type rice anther meiosis stage-specific expression and meiosis-related expression	Gene ID of DERFu-nonadditive genes in ovary	Gene ID of 74 DERFu-nonadditive genes related to a primary metabolic process in biological process category of ovary were detected	Gene ID of DERFu-nonadditive genes in leaf
LOC_Os01g54980	LOC_Os05g41120**	LOC_Os01g07850	LOC_Os04g02970	LOC_Os01g15840		*DEGFu: Differentially expressed genes that uniquely associated with F1 compared to parents
LOC_Os12g08250	LOC_Os02g38260	LOC_Os04g53000	LOC_Os03g10950	LOC_Os03g02190
LOC_Os05g41120	LOC_Os05g38350	LOC_Os01g43540	LOC_Os01g02960	LOC_Os03g44250
LOC_Os01g02960	LOC_Os07g40620	LOC_Os01g58160	LOC_Os05g25400	LOC_Os03g61890
LOC_Os01g06380	LOC_Os04g49260	LOC_Os01g69904	LOC_Os04g52730	LOC_Os04g08824
LOC_Os01g07850	LOC_Os01g65630	LOC_Os01g12304	LOC_Os06g50300	LOC_Os06g20050
LOC_Os01g11670	LOC_Os03g21090	LOC_Os01g17214	LOC_Os11g08950	LOC_Os07g20510		*: The genes with red letters were overlapped with the down-regulated genes in autotetraploid rice hybrids comapred to diploid rice (Wu et al., 2015)
LOC_Os01g12290	LOC_Os01g49310	LOC_Os01g18970	LOC_Os01g64110	LOC_Os08g36040
LOC_Os01g40070	LOC_Os04g49700	LOC_Os01g48040	LOC_Os02g41510	LOC_Os10g05180
LOC_Os01g49310	LOC_Os03g61070	LOC_Os01g57530	LOC_Os01g64570	LOC_Os02g17780
LOC_Os01g51550	LOC_Os07g02330	LOC_Os01g62750	LOC_Os05g43090	LOC_Os03g04190
LOC_Os01g53710	LOC_Os04g52730	LOC_Os01g70720	LOC_Os02g26800	LOC_Os05g50350
LOC_Os01g58160	LOC_Os07g31320	LOC_Os10g05290	LOC_Os02g45610	LOC_Os09g34330
LOC_Os01g64110	LOC_Os06g45020	LOC_Os10g09290	LOC_Os07g33860	LOC_Os11g42200
LOC_Os01g64440	LOC_Os09g10600	LOC_Os10g27010	LOC_Os01g15480	LOC_Os01g11660
LOC_Os01g69904	LOC_Os01g19280	LOC_Os10g32500	LOC_Os11g27329	LOC_Os01g11670
LOC_Os01g02320	LOC_Os01g67150	LOC_Os10g07380	LOC_Os11g33330	LOC_Os01g19330
LOC_Os01g02980	LOC_Os03g61260	LOC_Os10g24004	LOC_Os01g48040	LOC_Os01g38359
LOC_Os01g03310	LOC_Os06g37010	LOC_Os10g28160	LOC_Os11g37080	LOC_Os01g42150
LOC_Os01g04330	LOC_Os05g46060	LOC_Os10g28570	LOC_Os10g41330	LOC_Os01g44020
LOC_Os01g08860	LOC_Os07g37320	LOC_Os10g33430	LOC_Os04g41970	LOC_Os01g44260
LOC_Os01g10690	LOC_Os12g40300	LOC_Os10g36924	LOC_Os03g55590	LOC_Os02g14430
LOC_Os01g12304	LOC_Os01g64110	LOC_Os10g40550	LOC_Os12g08025	LOC_Os02g14970
LOC_Os01g13229	LOC_Os03g41600	LOC_Os11g03230	LOC_Os08g24310	LOC_Os02g17760
LOC_Os01g17214	LOC_Os12g38920	LOC_Os11g04920	LOC_Os02g39560	LOC_Os02g19470
LOC_Os01g19020	LOC_Os10g27380	LOC_Os11g07100	LOC_Os09g29710	LOC_Os02g19970
LOC_Os01g19280	LOC_Os03g15460	LOC_Os11g26594	LOC_Os10g28240	LOC_Os02g29500
LOC_Os01g39790	LOC_Os02g42850	LOC_Os11g29260	LOC_Os05g43920	LOC_Os02g33740
LOC_Os01g42370	LOC_Os02g02400	LOC_Os11g32400	LOC_Os10g40555	LOC_Os02g35440
LOC_Os01g53680	LOC_Os01g06380	LOC_Os11g36930	LOC_Os11g36160	LOC_Os02g50404
LOC_Os01g57040	LOC_Os11g02080	LOC_Os11g37080	LOC_Os06g38730	LOC_Os02g51404
LOC_Os01g57530	LOC_Os06g44240	LOC_Os11g37110	LOC_Os02g40510	LOC_Os02g53384
LOC_Os01g58160	LOC_Os12g06550	LOC_Os11g39320	LOC_Os01g02980	LOC_Os03g07890
LOC_Os01g58350	LOC_Os06g37680	LOC_Os11g43895	LOC_Os06g40818	LOC_Os03g40720
LOC_Os01g62750	LOC_Os02g39740	LOC_Os11g44260	LOC_Os04g56850	LOC_Os04g08415
LOC_Os01g63930	LOC_Os03g59840	LOC_Os11g44340	LOC_Os11g17380	LOC_Os04g12430
LOC_Os01g65630	LOC_Os03g32580	LOC_Os11g45620	LOC_Os04g39864	LOC_Os04g22660
LOC_Os01g67150	LOC_Os08g38370	LOC_Os11g46000	LOC_Os02g42850	LOC_Os04g24300
LOC_Os10g05680	LOC_Os03g51180	LOC_Os11g47370	LOC_Os04g46440	LOC_Os04g32770
LOC_Os10g22600	LOC_Os04g48380	LOC_Os11g11230	LOC_Os06g11500	LOC_Os04g48930
LOC_Os10g25170	LOC_Os11g25330	LOC_Os11g26780	LOC_Os03g21970	LOC_Os05g04215
LOC_Os10g27380	LOC_Os03g31550	LOC_Os11g27120	LOC_Os06g21380	LOC_Os05g08860
LOC_Os10g24004	LOC_Os08g16710	LOC_Os11g31550	LOC_Os05g03400	LOC_Os05g11005
LOC_Os10g25250	LOC_Os09g29490	LOC_Os11g33310	LOC_Os05g47650	LOC_Os05g13904
LOC_Os10g28000	LOC_Os09g37580	LOC_Os11g36160	LOC_Os12g36610	LOC_Os05g25400
LOC_Os10g28240	LOC_Os01g03310	LOC_Os11g39200	LOC_Os06g22870	LOC_Os05g30730
LOC_Os10g42080	LOC_Os07g26630	LOC_Os11g40160	LOC_Os02g38410	LOC_Os05g31744
LOC_Os11g04920	LOC_Os01g13260	LOC_Os11g40400	LOC_Os05g11950	LOC_Os05g47442
LOC_Os11g10600	LOC_Os03g01240	LOC_Os11g42010	LOC_Os04g01310	LOC_Os05g48180
LOC_Os11g20310	LOC_Os12g19470	LOC_Os12g02310	LOC_Os01g12304	LOC_Os06g10355
LOC_Os11g25860	LOC_Os12g40360	LOC_Os12g07890	LOC_Os03g17980	LOC_Os06g11270
LOC_Os11g29260	LOC_Os07g46920	LOC_Os12g13290	LOC_Os04g03810	LOC_Os06g20150
LOC_Os11g37360	LOC_Os01g02960	LOC_Os12g14140	LOC_Os09g32520	LOC_Os06g21760
LOC_Os11g37970		LOC_Os12g14830	LOC_Os09g32526	LOC_Os06g38350
LOC_Os11g38810		LOC_Os12g23780	LOC_Os11g40400	LOC_Os06g42824
LOC_Os11g02080		LOC_Os12g26350	LOC_Os11g07100	LOC_Os06g43510
LOC_Os11g04010		LOC_Os12g28590	LOC_Os05g50610	LOC_Os06g50490
LOC_Os11g25330		LOC_Os12g36610	LOC_Os09g28440	LOC_Os07g03730
LOC_Os11g26780		LOC_Os12g38180	LOC_Os11g05930	LOC_Os07g10139
LOC_Os11g27120		LOC_Os12g08020	LOC_Os10g40550	LOC_Os07g13100
LOC_Os11g27250		LOC_Os12g41480	LOC_Os11g44260	LOC_Os07g20100
LOC_Os11g33310		LOC_Os02g14800	LOC_Os11g07120	LOC_Os07g20135
LOC_Os11g33330		LOC_Os02g20000	LOC_Os05g46750	LOC_Os07g35200
LOC_Os11g33440		LOC_Os02g23939	LOC_Os02g12790	LOC_Os07g45620
LOC_Os11g40110		LOC_Os02g29510	LOC_Os05g34110	LOC_Os08g07660
LOC_Os12g01010		LOC_Os02g47500	LOC_Os11g47500	LOC_Os08g09780
LOC_Os12g06550		LOC_Os02g53384	LOC_Os08g34640	LOC_Os08g09830
LOC_Os12g07960		LOC_Os02g54930	LOC_Os05g15370	LOC_Os08g10780
LOC_Os12g19470		LOC_Os02g15820	LOC_Os09g21740	LOC_Os08g15920
LOC_Os12g23780		LOC_Os02g18612	LOC_Os08g13980	LOC_Os08g21879
LOC_Os12g38910		LOC_Os02g20934	LOC_Os04g03796	LOC_Os08g29020
LOC_Os12g38920		LOC_Os02g26800	LOC_Os05g30250	LOC_Os08g30590
LOC_Os12g40300		LOC_Os02g27250	LOC_Os03g22050	LOC_Os08g31670
LOC_Os12g07500		LOC_Os02g29040	LOC_Os11g40140	LOC_Os08g31780
LOC_Os12g28250		LOC_Os02g38790		LOC_Os08g42480
LOC_Os12g36320		LOC_Os02g39560		LOC_Os09g18560
LOC_Os12g36750		LOC_Os02g42810		LOC_Os09g30510
LOC_Os12g40350		LOC_Os02g44870		LOC_Os10g03740
LOC_Os12g40360		LOC_Os02g45270		LOC_Os10g34700
LOC_Os12g41480		LOC_Os02g47430		LOC_Os10g39020
LOC_Os12g41550		LOC_Os03g01520		LOC_Os11g02670
LOC_Os02g06850		LOC_Os03g07270		LOC_Os11g04900
LOC_Os02g14910		LOC_Os03g10030		LOC_Os11g10540
LOC_Os02g16610		LOC_Os03g28250		LOC_Os11g10550
LOC_Os02g38260		LOC_Os03g30150		LOC_Os11g11960
LOC_Os02g39740		LOC_Os03g07410		LOC_Os11g12560
LOC_Os02g42850		LOC_Os03g07750		LOC_Os11g29970
LOC_Os02g51810		LOC_Os03g08690		LOC_Os11g30210
LOC_Os02g54930		LOC_Os03g14730		LOC_Os11g30790
LOC_Os02g02400		LOC_Os03g25690		LOC_Os11g32780
LOC_Os02g24080		LOC_Os03g33570		LOC_Os11g33440
LOC_Os02g27250		LOC_Os03g52500		LOC_Os11g37060
LOC_Os02g37000		LOC_Os03g53210		LOC_Os11g40370
LOC_Os02g38790		LOC_Os04g03796		LOC_Os11g44380
LOC_Os02g42810		LOC_Os04g10640		LOC_Os11g44680
LOC_Os02g44820		LOC_Os04g14730		LOC_Os11g46070
LOC_Os02g48640		LOC_Os04g20280		LOC_Os11g47030
LOC_Os02g52780		LOC_Os04g22890		LOC_Os12g04080
LOC_Os02g54050		LOC_Os04g37890		LOC_Os12g05120
LOC_Os03g01240		LOC_Os04g52479		LOC_Os12g13290
LOC_Os03g07270		LOC_Os04g59610		LOC_Os12g14699
LOC_Os03g11040		LOC_Os04g01310		LOC_Os12g16670
LOC_Os03g15460		LOC_Os04g02450		LOC_Os12g38100
LOC_Os03g18910		LOC_Os04g08415		LOC_Os01g04250
LOC_Os03g31550		LOC_Os04g20330		LOC_Os01g10640
LOC_Os03g32580		LOC_Os04g49210		LOC_Os01g38580
LOC_Os03g41600		LOC_Os04g52680		LOC_Os01g53255
LOC_Os03g52680		LOC_Os05g02840		LOC_Os01g58335
LOC_Os03g53860		LOC_Os05g03400		LOC_Os02g01820
LOC_Os03g61010		LOC_Os05g03934		LOC_Os02g53835
LOC_Os03g61260		LOC_Os05g04000		LOC_Os02g57700
LOC_Os03g07739		LOC_Os05g25400		LOC_Os03g08350
LOC_Os03g21090		LOC_Os05g29170		LOC_Os03g49270
LOC_Os03g22120		LOC_Os05g30250		LOC_Os03g53920
LOC_Os03g51180		LOC_Os05g39310		LOC_Os03g55140
LOC_Os03g58900		LOC_Os05g47650		LOC_Os04g12600
LOC_Os03g59840		LOC_Os05g51630		LOC_Os04g34550
LOC_Os03g61070		LOC_Os05g11005		LOC_Os04g52990
LOC_Os03g64415		LOC_Os05g15370		LOC_Os05g45170
LOC_Os04g09654		LOC_Os05g27780		LOC_Os06g01780
LOC_Os04g14020		LOC_Os05g34110		LOC_Os06g16150
LOC_Os04g14730		LOC_Os05g38530		LOC_Os06g16160
LOC_Os04g37890		LOC_Os05g50610		LOC_Os06g18150
LOC_Os04g46440		LOC_Os06g09020		LOC_Os06g38830
LOC_Os04g48380		LOC_Os06g10750		LOC_Os06g39460
LOC_Os04g48730		LOC_Os06g21380		LOC_Os07g03950
LOC_Os04g49510		LOC_Os06g24910		LOC_Os07g12390
LOC_Os04g49700		LOC_Os06g29679		LOC_Os07g45560
LOC_Os04g52090		LOC_Os06g38110		LOC_Os07g48010
LOC_Os04g52730		LOC_Os06g40809		LOC_Os08g13870
LOC_Os04g52970		LOC_Os06g01710		LOC_Os08g28480
LOC_Os04g02450		LOC_Os06g02870		LOC_Os08g29809
LOC_Os04g09580		LOC_Os06g11500		LOC_Os08g30095
LOC_Os04g40140		LOC_Os06g50300		LOC_Os08g40700
LOC_Os04g41960		LOC_Os06g50490		LOC_Os09g35560
LOC_Os04g47570		LOC_Os07g13834		LOC_Os09g36180
LOC_Os04g49260		LOC_Os07g20164		LOC_Os10g18480
LOC_Os04g52810		LOC_Os07g35050		LOC_Os10g25590
LOC_Os05g03620		LOC_Os07g13370		LOC_Os10g27210
LOC_Os05g10560		LOC_Os07g14840		LOC_Os10g40200
LOC_Os05g35630		LOC_Os08g06210		LOC_Os10g42160
LOC_Os05g38350		LOC_Os08g31670		LOC_Os11g05840
LOC_Os05g41900		LOC_Os08g32390		LOC_Os11g23770
LOC_Os05g46060		LOC_Os08g43140		LOC_Os11g33320
LOC_Os05g47700		LOC_Os08g02900		LOC_Os11g35660
LOC_Os05g50080		LOC_Os08g08260		LOC_Os11g36760
LOC_Os05g10550		LOC_Os08g21530		LOC_Os11g42030
LOC_Os05g11810		LOC_Os08g24250		LOC_Os11g43410
LOC_Os05g15370		LOC_Os08g27250		LOC_Os12g10870
LOC_Os05g19150		LOC_Os09g12615		LOC_Os12g12765
LOC_Os05g38530		LOC_Os09g15350		LOC_Os12g32520
LOC_Os05g42350		LOC_Os09g17049		LOC_Os12g36430
LOC_Os05g46750		LOC_Os09g18560		LOC_Os12g37210
LOC_Os05g51110		LOC_Os09g32310		LOC_Os12g43390
LOC_Os06g04230		LOC_Os09g36690
LOC_Os06g11760		LOC_Os09g06464
LOC_Os06g24910		LOC_Os09g32520
LOC_Os06g29679		LOC_Os09g37790
LOC_Os06g37010		LOC_Os01g10400
LOC_Os06g38210		LOC_Os01g49310
LOC_Os06g44240		LOC_Os01g55240
LOC_Os06g45020		LOC_Os01g06320
LOC_Os06g04240		LOC_Os01g08700
LOC_Os06g05440		LOC_Os01g19020
LOC_Os06g14190		LOC_Os10g41330
LOC_Os06g14370		LOC_Os10g02880
LOC_Os06g37680		LOC_Os10g26940
LOC_Os06g47120		LOC_Os10g35160
LOC_Os07g13834		LOC_Os11g05930
LOC_Os07g26630		LOC_Os11g08830
LOC_Os07g40620		LOC_Os11g10600
LOC_Os07g46920		LOC_Os11g11640
LOC_Os07g48450		LOC_Os11g43480
LOC_Os07g02330		LOC_Os11g47809
LOC_Os07g07780		LOC_Os11g17380
LOC_Os07g08520		LOC_Os11g41500
LOC_Os07g13234		LOC_Os11g47500
LOC_Os07g31320		LOC_Os12g28015
LOC_Os07g37320		LOC_Os12g24659
LOC_Os07g38910		LOC_Os12g26290
LOC_Os07g39060		LOC_Os02g10880
LOC_Os08g21879		LOC_Os02g33610
LOC_Os08g22149		LOC_Os02g40510
LOC_Os08g28890		LOC_Os02g52040
LOC_Os08g31090		LOC_Os02g12790
LOC_Os08g32380		LOC_Os03g06680
LOC_Os08g32390		LOC_Os03g10950
LOC_Os08g34370		LOC_Os03g17980
LOC_Os08g38370		LOC_Os03g52860
LOC_Os08g01810		LOC_Os03g55590
LOC_Os08g16710		LOC_Os03g15750
LOC_Os08g21530		LOC_Os03g15920
LOC_Os08g24250		LOC_Os03g17810
LOC_Os08g37370		LOC_Os03g21590
LOC_Os09g03740		LOC_Os03g22050
LOC_Os09g10600		LOC_Os04g02970
LOC_Os09g27670		LOC_Os04g07150
LOC_Os09g34930		LOC_Os04g18800
LOC_Os09g37580		LOC_Os04g48730
LOC_Os09g11160		LOC_Os04g52210
LOC_Os09g17690		LOC_Os04g27750
LOC_Os09g21490		LOC_Os04g59260
LOC_Os09g23894		LOC_Os05g17990
LOC_Os09g29490		LOC_Os05g35630
LOC_Os09g36200		LOC_Os05g11260
LOC_Os09g36430		LOC_Os05g43090
LOC_Os01g13260		LOC_Os05g46750
LOC_Os04g52980		LOC_Os06g40818
LOC_Os07g26640		LOC_Os06g40970
LOC_Os07g46930		LOC_Os06g43080
LOC_Os09g27680		LOC_Os06g11290
LOC_Os04g53000		LOC_Os06g11630
		LOC_Os06g13280
		LOC_Os06g18150
		LOC_Os06g47640
		LOC_Os07g04250
		LOC_Os07g06390
		LOC_Os07g26100
		LOC_Os08g23280
		LOC_Os08g42210
		LOC_Os08g09610
		LOC_Os08g35980
		LOC_Os09g17660
		LOC_Os09g29690
		LOC_Os09g29710
		LOC_Os09g36960
		LOC_Os09g20090
		LOC_Os09g36600
		LOC_Os01g02960
		LOC_Os01g04350
		LOC_Os01g05630
		LOC_Os01g49200
		LOC_Os01g64110
		LOC_Os01g66480
		LOC_Os01g02980
		LOC_Os01g03310
		LOC_Os01g15480
		LOC_Os01g64570
		LOC_Os01g64900
		LOC_Os10g05680
		LOC_Os10g40580
		LOC_Os11g20330
		LOC_Os11g25980
		LOC_Os11g26350
		LOC_Os11g27329
		LOC_Os11g30910
		LOC_Os11g45809
		LOC_Os11g04190
		LOC_Os11g08950
		LOC_Os11g40110
		LOC_Os11g40140
		LOC_Os11g42890
		LOC_Os12g07960
		LOC_Os12g10760
		LOC_Os12g19470
		LOC_Os12g07500
		LOC_Os12g36320
		LOC_Os12g42160
		LOC_Os02g38410
		LOC_Os02g56360
		LOC_Os02g38890
		LOC_Os02g51060
		LOC_Os03g02290
		LOC_Os03g53920
		LOC_Os03g61270
		LOC_Os03g64415
		LOC_Os04g09654
		LOC_Os04g30800
		LOC_Os04g52730
		LOC_Os04g52970
		LOC_Os04g09580
		LOC_Os04g39864
		LOC_Os04g56850
		LOC_Os05g43920
		LOC_Os05g50680
		LOC_Os05g51380
		LOC_Os05g41550
		LOC_Os06g38730
		LOC_Os06g34970
		LOC_Os07g07930
		LOC_Os07g33860
		LOC_Os07g42354
		LOC_Os07g29820
		LOC_Os07g38910
		LOC_Os08g03350
		LOC_Os08g24310
		LOC_Os08g13980
		LOC_Os08g34640
		LOC_Os09g03740
		LOC_Os09g40000
		LOC_Os09g20430
		LOC_Os09g21490
		LOC_Os09g23894
		LOC_Os09g25460
		LOC_Os09g27734
		LOC_Os01g49440
		LOC_Os01g54980
		LOC_Os01g71170
		LOC_Os01g03380
		LOC_Os01g08180
		LOC_Os01g17470
		LOC_Os01g63690
		LOC_Os10g05660
		LOC_Os10g28240
		LOC_Os11g33330
		LOC_Os11g33440
		LOC_Os12g01010
		LOC_Os12g09720
		LOC_Os12g22145
		LOC_Os12g36750
		LOC_Os02g30080
		LOC_Os02g42850
		LOC_Os02g02400
		LOC_Os02g41510
		LOC_Os02g45610
		LOC_Os02g48320
		LOC_Os02g50940
		LOC_Os03g21970
		LOC_Os03g52680
		LOC_Os03g60560
		LOC_Os03g07739
		LOC_Os03g10040
		LOC_Os03g41390
		LOC_Os04g46440
		LOC_Os04g41970
		LOC_Os05g07940
		LOC_Os05g11950
		LOC_Os05g47700
		LOC_Os05g04215
		LOC_Os05g11810
		LOC_Os05g46690
		LOC_Os06g04230
		LOC_Os06g22870
		LOC_Os06g38210
		LOC_Os06g04240
		LOC_Os07g10840
		LOC_Os08g17870
		LOC_Os08g21879
		LOC_Os08g35305
		LOC_Os08g44590
		LOC_Os08g01810
		LOC_Os08g19670
		LOC_Os08g37370
		LOC_Os09g28440
		LOC_Os09g08100
		LOC_Os09g17152
		LOC_Os09g21740
		LOC_Os09g29310
		LOC_Os09g36200
		LOC_Os10g40555
		LOC_Os11g07120
		LOC_Os12g02320
		LOC_Os12g08025
		LOC_Os04g03810
		LOC_Os09g32526
		LOC_Os11g11650
		LOC_Os03g61280
		LOC_Os04g52980

## Sheet: AgiGo-nonadditive
AgiGo analysis of the nonadditive genes in DEGFu
GO_acc	term_type	Term	queryitem	querytotal	bgitem	bgtotal	pvalue	FDR	entries
GO:0006950	P	response to stress	11	69	883	24460	3.7e-05	0.0012	// LOC_Os11g46070 // LOC_Os02g14430 // LOC_Os06g20150 // LOC_Os11g11960 // LOC_Os11g36760 // LOC_Os11g30210 // LOC_Os06g20050 // LOC_Os11g10550 // LOC_Os11g29970 // LOC_Os07g48010 // LOC_Os08g31780
GO:0008219	P	cell death	8	69	487	24460	7.4e-05	0.0012	// LOC_Os11g46070 // LOC_Os11g11960 // LOC_Os11g43410 // LOC_Os06g20050 // LOC_Os11g10550 // LOC_Os11g29970 // LOC_Os11g30210 // LOC_Os08g31780
GO:0016265	P	death	8	69	487	24460	7.4e-05	0.0012	// LOC_Os11g46070 // LOC_Os11g11960 // LOC_Os11g43410 // LOC_Os06g20050 // LOC_Os11g10550 // LOC_Os11g29970 // LOC_Os11g30210 // LOC_Os08g31780
GO:0006915	P	apoptosis	8	69	475	24460	6.2e-05	0.0012	// LOC_Os11g46070 // LOC_Os11g11960 // LOC_Os11g43410 // LOC_Os06g20050 // LOC_Os11g10550 // LOC_Os11g29970 // LOC_Os11g30210 // LOC_Os08g31780
GO:0006952	P	defense response	8	69	442	24460	3.8e-05	0.0012	// LOC_Os11g46070 // LOC_Os11g11960 // LOC_Os11g36760 // LOC_Os06g20050 // LOC_Os11g10550 // LOC_Os11g29970 // LOC_Os11g30210 // LOC_Os08g31780
GO:0012501	P	programmed cell death	8	69	475	24460	6.2e-05	0.0012	// LOC_Os11g46070 // LOC_Os11g11960 // LOC_Os11g43410 // LOC_Os06g20050 // LOC_Os11g10550 // LOC_Os11g29970 // LOC_Os11g30210 // LOC_Os08g31780
GO:0050896	P	response to stimulus	11	69	1022	24460	0.00014	0.0019	// LOC_Os11g46070 // LOC_Os02g14430 // LOC_Os06g20150 // LOC_Os11g11960 // LOC_Os11g36760 // LOC_Os11g30210 // LOC_Os06g20050 // LOC_Os11g10550 // LOC_Os11g29970 // LOC_Os07g48010 // LOC_Os08g31780
GO:0016310	P	phosphorylation	12	69	1761	24460	0.0037	0.044	// LOC_Os11g40370 // LOC_Os04g24300 // LOC_Os03g02190 // LOC_Os10g27210 // LOC_Os02g57700 // LOC_Os04g12600 // LOC_Os12g14699 // LOC_Os09g36180 // LOC_Os11g47030 // LOC_Os07g45560 // LOC_Os07g03950 // LOC_Os08g13870
GO:0006468	P	protein amino acid phosphorylation	11	69	1584	24460	0.0047	0.05	// LOC_Os11g40370 // LOC_Os04g24300 // LOC_Os03g02190 // LOC_Os10g27210 // LOC_Os02g57700 // LOC_Os04g12600 // LOC_Os12g14699 // LOC_Os09g36180 // LOC_Os11g47030 // LOC_Os07g03950 // LOC_Os08g13870
GO:0001883	F	purine nucleoside binding	21	69	3210	24460	0.00014	0.003	// LOC_Os11g40370 // LOC_Os11g46070 // LOC_Os03g02190 // LOC_Os03g53920 // LOC_Os10g27210 // LOC_Os09g36180 // LOC_Os04g24300 // LOC_Os11g43410 // LOC_Os04g12600 // LOC_Os11g11960 // LOC_Os02g57700 // LOC_Os12g14699 // LOC_Os11g30210 // LOC_Os06g20050 // LOC_Os11g10550 // LOC_Os11g47030 // LOC_Os11g29970 // LOC_Os07g03950 // LOC_Os08g31780 // LOC_Os08g13870 // LOC_Os02g01820
GO:0001882	F	nucleoside binding	21	69	3220	24460	0.00015	0.003	// LOC_Os11g40370 // LOC_Os11g46070 // LOC_Os03g02190 // LOC_Os03g53920 // LOC_Os10g27210 // LOC_Os09g36180 // LOC_Os04g24300 // LOC_Os11g43410 // LOC_Os04g12600 // LOC_Os11g11960 // LOC_Os02g57700 // LOC_Os12g14699 // LOC_Os11g30210 // LOC_Os06g20050 // LOC_Os11g10550 // LOC_Os11g47030 // LOC_Os11g29970 // LOC_Os07g03950 // LOC_Os08g31780 // LOC_Os08g13870 // LOC_Os02g01820
GO:0005524	F	ATP binding	21	69	3055	24460	7.1e-05	0.003	// LOC_Os11g40370 // LOC_Os11g46070 // LOC_Os03g02190 // LOC_Os03g53920 // LOC_Os10g27210 // LOC_Os09g36180 // LOC_Os04g24300 // LOC_Os11g43410 // LOC_Os04g12600 // LOC_Os11g11960 // LOC_Os02g57700 // LOC_Os12g14699 // LOC_Os11g30210 // LOC_Os06g20050 // LOC_Os11g10550 // LOC_Os11g47030 // LOC_Os11g29970 // LOC_Os07g03950 // LOC_Os08g31780 // LOC_Os08g13870 // LOC_Os02g01820
GO:0030554	F	adenyl nucleotide binding	21	69	3210	24460	0.00014	0.003	// LOC_Os11g40370 // LOC_Os11g46070 // LOC_Os03g02190 // LOC_Os03g53920 // LOC_Os10g27210 // LOC_Os09g36180 // LOC_Os04g24300 // LOC_Os11g43410 // LOC_Os04g12600 // LOC_Os11g11960 // LOC_Os02g57700 // LOC_Os12g14699 // LOC_Os11g30210 // LOC_Os06g20050 // LOC_Os11g10550 // LOC_Os11g47030 // LOC_Os11g29970 // LOC_Os07g03950 // LOC_Os08g31780 // LOC_Os08g13870 // LOC_Os02g01820
GO:0032559	F	adenyl ribonucleotide binding	21	69	3058	24460	7.2e-05	0.003	// LOC_Os11g40370 // LOC_Os11g46070 // LOC_Os03g02190 // LOC_Os03g53920 // LOC_Os10g27210 // LOC_Os09g36180 // LOC_Os04g24300 // LOC_Os11g43410 // LOC_Os04g12600 // LOC_Os11g11960 // LOC_Os02g57700 // LOC_Os12g14699 // LOC_Os11g30210 // LOC_Os06g20050 // LOC_Os11g10550 // LOC_Os11g47030 // LOC_Os11g29970 // LOC_Os07g03950 // LOC_Os08g31780 // LOC_Os08g13870 // LOC_Os02g01820
GO:0032555	F	purine ribonucleotide binding	21	69	3238	24460	0.00016	0.003	// LOC_Os11g40370 // LOC_Os11g46070 // LOC_Os03g02190 // LOC_Os03g53920 // LOC_Os10g27210 // LOC_Os09g36180 // LOC_Os04g24300 // LOC_Os11g43410 // LOC_Os04g12600 // LOC_Os11g11960 // LOC_Os02g57700 // LOC_Os12g14699 // LOC_Os11g30210 // LOC_Os06g20050 // LOC_Os11g10550 // LOC_Os11g47030 // LOC_Os11g29970 // LOC_Os07g03950 // LOC_Os08g31780 // LOC_Os08g13870 // LOC_Os02g01820
GO:0032553	F	ribonucleotide binding	21	69	3238	24460	0.00016	0.003	// LOC_Os11g40370 // LOC_Os11g46070 // LOC_Os03g02190 // LOC_Os03g53920 // LOC_Os10g27210 // LOC_Os09g36180 // LOC_Os04g24300 // LOC_Os11g43410 // LOC_Os04g12600 // LOC_Os11g11960 // LOC_Os02g57700 // LOC_Os12g14699 // LOC_Os11g30210 // LOC_Os06g20050 // LOC_Os11g10550 // LOC_Os11g47030 // LOC_Os11g29970 // LOC_Os07g03950 // LOC_Os08g31780 // LOC_Os08g13870 // LOC_Os02g01820
GO:0017076	F	purine nucleotide binding	21	69	3394	24460	0.00031	0.0051	// LOC_Os11g40370 // LOC_Os11g46070 // LOC_Os03g02190 // LOC_Os03g53920 // LOC_Os10g27210 // LOC_Os09g36180 // LOC_Os04g24300 // LOC_Os11g43410 // LOC_Os04g12600 // LOC_Os11g11960 // LOC_Os02g57700 // LOC_Os12g14699 // LOC_Os11g30210 // LOC_Os06g20050 // LOC_Os11g10550 // LOC_Os11g47030 // LOC_Os11g29970 // LOC_Os07g03950 // LOC_Os08g31780 // LOC_Os08g13870 // LOC_Os02g01820
GO:0000166	F	nucleotide binding	22	69	3794	24460	0.00054	0.0077	// LOC_Os11g46070 // LOC_Os03g02190 // LOC_Os11g43410 // LOC_Os04g12600 // LOC_Os12g14699 // LOC_Os09g36180 // LOC_Os08g13870 // LOC_Os11g40370 // LOC_Os04g24300 // LOC_Os10g27210 // LOC_Os11g47030 // LOC_Os11g29970 // LOC_Os07g03950 // LOC_Os02g01820 // LOC_Os02g57700 // LOC_Os11g11960 // LOC_Os06g20050 // LOC_Os11g30210 // LOC_Os03g40720 // LOC_Os08g31780 // LOC_Os03g53920 // LOC_Os11g10550
*DEGFu: Differentially expressed genes that uniquely associated with F1 compared to parents

## Sheet: SNP-Indel variation in DEGFu
Gene ID with SNP and Indel sequence variations in DEGFu* associated with anther, ovary and leaf
Gene ID of 330 DERFu associated with SNP and Indel sequence variation in anther	Gene ID of291 DERFu associated with SNP and Indel sequence variation in ovary	Gene ID of459 DERFu associated with SNP and Indel sequence variation in leaf
LOC_Os01g03510	LOC_Os01g03690	LOC_Os01g02130
LOC_Os01g07140	LOC_Os01g04350	LOC_Os01g03180		*DEGFu: Differentially expressed genes that uniquely associated with F1 compared to parents
LOC_Os01g07420	LOC_Os01g11150	LOC_Os01g03549
LOC_Os01g07640	LOC_Os01g38980	LOC_Os01g07880
LOC_Os01g12270	LOC_Os01g42520	LOC_Os01g08440
LOC_Os01g12280	LOC_Os01g43090	LOC_Os01g09320
LOC_Os01g14670	LOC_Os01g44390	LOC_Os01g10640
LOC_Os01g40170	LOC_Os01g52400	LOC_Os01g11160
LOC_Os01g41310	LOC_Os01g57770	LOC_Os01g12680
LOC_Os01g41710	LOC_Os01g64570	LOC_Os01g13210
LOC_Os01g42090	LOC_Os01g68589	LOC_Os01g13480
LOC_Os01g43320	LOC_Os01g68890	LOC_Os01g39770
LOC_Os01g50280	LOC_Os01g70790	LOC_Os01g40860
LOC_Os01g50730	LOC_Os01g71170	LOC_Os01g42234
LOC_Os01g53710	LOC_Os02g02410	LOC_Os01g43020
LOC_Os01g54400	LOC_Os02g10880	LOC_Os01g43370
LOC_Os01g54950	LOC_Os02g21470	LOC_Os01g45274
LOC_Os01g55350	LOC_Os02g30410	LOC_Os01g47630
LOC_Os01g62610	LOC_Os02g32450	LOC_Os01g50070
LOC_Os01g66330	LOC_Os02g32590	LOC_Os01g50460
LOC_Os01g67850	LOC_Os02g32950	LOC_Os01g50622
LOC_Os01g73700	LOC_Os02g38410	LOC_Os01g50760
LOC_Os02g08330	LOC_Os02g44980	LOC_Os01g54940
LOC_Os02g38260	LOC_Os02g45170	LOC_Os01g62770
LOC_Os02g39230	LOC_Os02g45250	LOC_Os01g62830
LOC_Os02g39740	LOC_Os02g45420	LOC_Os01g65130
LOC_Os02g47400	LOC_Os02g45450	LOC_Os01g66350
LOC_Os02g53380	LOC_Os02g46620	LOC_Os01g69960
LOC_Os02g55550	LOC_Os02g47510	LOC_Os02g01332
LOC_Os03g04120	LOC_Os02g50130	LOC_Os02g10120
LOC_Os03g07790	LOC_Os02g50910	LOC_Os02g14430
LOC_Os03g08320	LOC_Os02g50940	LOC_Os02g15110
LOC_Os03g08330	LOC_Os02g51110	LOC_Os02g15120
LOC_Os03g09820	LOC_Os02g56760	LOC_Os02g16909
LOC_Os03g11710	LOC_Os03g06570	LOC_Os02g17780
LOC_Os03g19020	LOC_Os03g10640	LOC_Os02g18450
LOC_Os03g19610	LOC_Os03g15940	LOC_Os02g18630
LOC_Os03g20840	LOC_Os03g17810	LOC_Os02g26860
LOC_Os03g23050	LOC_Os03g41390	LOC_Os02g29550
LOC_Os03g40100	LOC_Os03g47280	LOC_Os02g33060
LOC_Os03g43790	LOC_Os03g48540	LOC_Os02g35090
LOC_Os03g50210	LOC_Os03g53920	LOC_Os02g38210
LOC_Os03g53150	LOC_Os03g55410	LOC_Os02g39060
LOC_Os03g57200	LOC_Os03g63370	LOC_Os02g39140
LOC_Os03g57450	LOC_Os04g01310	LOC_Os02g39510
LOC_Os03g57940	LOC_Os04g08640	LOC_Os02g43280
LOC_Os03g59880	LOC_Os04g08749	LOC_Os02g45225
LOC_Os03g63870	LOC_Os04g31120	LOC_Os02g45520
LOC_Os04g14690	LOC_Os04g33820	LOC_Os02g47580
LOC_Os04g14710	LOC_Os04g35430	LOC_Os02g47980
LOC_Os04g16680	LOC_Os04g39110	LOC_Os02g49230
LOC_Os04g33830	LOC_Os04g39864	LOC_Os02g49760
LOC_Os04g35280	LOC_Os04g41620	LOC_Os02g50240
LOC_Os04g40140	LOC_Os04g51172	LOC_Os02g52990
LOC_Os04g42720	LOC_Os04g51454	LOC_Os02g53140
LOC_Os04g50970	LOC_Os04g52780	LOC_Os02g53400
LOC_Os04g51450	LOC_Os04g52880	LOC_Os02g53420
LOC_Os04g57760	LOC_Os04g54220	LOC_Os02g56200
LOC_Os05g02870	LOC_Os05g05060	LOC_Os02g57180
LOC_Os05g03040	LOC_Os05g08090	LOC_Os02g57620
LOC_Os05g27730	LOC_Os05g12040	LOC_Os02g58270
LOC_Os05g28460	LOC_Os05g24900	LOC_Os02g58310
LOC_Os05g35444	LOC_Os05g31230	LOC_Os03g01880
LOC_Os05g39180	LOC_Os05g33430	LOC_Os03g02200
LOC_Os05g39610	LOC_Os05g40010	LOC_Os03g03720
LOC_Os05g43880	LOC_Os05g41230	LOC_Os03g04140
LOC_Os05g47670	LOC_Os06g03670	LOC_Os03g05290
LOC_Os06g04510	LOC_Os06g48050	LOC_Os03g08580
LOC_Os06g07210	LOC_Os06g48350	LOC_Os03g09900
LOC_Os06g13990	LOC_Os07g08160	LOC_Os03g11890
LOC_Os06g21590	LOC_Os07g40220	LOC_Os03g13520
LOC_Os06g37680	LOC_Os07g44890	LOC_Os03g13560
LOC_Os06g38294	LOC_Os08g09610	LOC_Os03g14690
LOC_Os06g40190	LOC_Os08g16359	LOC_Os03g15690
LOC_Os06g41850	LOC_Os08g24880	LOC_Os03g18600
LOC_Os06g44240	LOC_Os08g32060	LOC_Os03g19260
LOC_Os06g46730	LOC_Os08g41390	LOC_Os03g19760
LOC_Os06g47100	LOC_Os09g08100	LOC_Os03g20120
LOC_Os06g47130	LOC_Os09g16030	LOC_Os03g20700
LOC_Os06g48030	LOC_Os09g16510	LOC_Os03g20720
LOC_Os07g04580	LOC_Os09g26890	LOC_Os03g24730
LOC_Os07g04650	LOC_Os09g32010	LOC_Os03g25150
LOC_Os07g27330	LOC_Os09g34920	LOC_Os03g27019
LOC_Os07g33370	LOC_Os09g36220	LOC_Os03g27040
LOC_Os07g37240	LOC_Os09g39440	LOC_Os03g28300
LOC_Os07g37400	LOC_Os10g02880	LOC_Os03g29930
LOC_Os07g38960	LOC_Os10g23900	LOC_Os03g41350
LOC_Os07g39950	LOC_Os10g29620	LOC_Os03g41460
LOC_Os07g40620	LOC_Os10g38610	LOC_Os03g42130
LOC_Os07g49220	LOC_Os10g40550	LOC_Os03g44250
LOC_Os08g12410	LOC_Os11g01200	LOC_Os03g48000
LOC_Os08g18150	LOC_Os11g04190	LOC_Os03g50480
LOC_Os08g24790	LOC_Os11g10570	LOC_Os03g52010
LOC_Os08g29510	LOC_Os11g10850	LOC_Os03g52170
LOC_Os08g31090	LOC_Os11g25160	LOC_Os03g52840
LOC_Os08g32630	LOC_Os11g25980	LOC_Os03g53020
LOC_Os08g42880	LOC_Os11g26760	LOC_Os03g53520
LOC_Os09g03750	LOC_Os11g27329	LOC_Os03g55140
LOC_Os09g12380	LOC_Os11g30810	LOC_Os03g55660
LOC_Os09g12590	LOC_Os11g31450	LOC_Os03g55760
LOC_Os09g24490	LOC_Os11g37960	LOC_Os03g62170
LOC_Os09g25740	LOC_Os11g40400	LOC_Os04g01480
LOC_Os09g31000	LOC_Os11g44950	LOC_Os04g12499
LOC_Os09g32360	LOC_Os12g02080	LOC_Os04g23170
LOC_Os09g36730	LOC_Os12g02450	LOC_Os04g33110
LOC_Os09g37300	LOC_Os12g07300	LOC_Os04g33610
LOC_Os10g05880	LOC_Os12g32390	LOC_Os04g34610
LOC_Os10g06770	LOC_Os12g32610	LOC_Os04g39780
LOC_Os10g06950	LOC_Os01g01940	LOC_Os04g42020
LOC_Os10g13450	LOC_Os01g08380	LOC_Os04g42520
LOC_Os10g13850	LOC_Os01g08560	LOC_Os04g47290
LOC_Os10g21930	LOC_Os01g08850	LOC_Os04g51040
LOC_Os10g22600	LOC_Os01g39070	LOC_Os04g53310
LOC_Os10g28000	LOC_Os01g41430	LOC_Os04g55180
LOC_Os10g30944	LOC_Os01g47780	LOC_Os04g55640
LOC_Os10g33350	LOC_Os01g52410	LOC_Os04g57880
LOC_Os10g34360	LOC_Os01g53160	LOC_Os04g59540
LOC_Os11g04010	LOC_Os01g54860	LOC_Os05g04000
LOC_Os11g04954	LOC_Os01g56930	LOC_Os05g04220
LOC_Os11g06870	LOC_Os01g66230	LOC_Os05g04584
LOC_Os11g07922	LOC_Os01g70600	LOC_Os05g04600
LOC_Os11g09418	LOC_Os02g09359	LOC_Os05g05140
LOC_Os11g10980	LOC_Os02g15730	LOC_Os05g06890
LOC_Os11g13890	LOC_Os02g15820	LOC_Os05g08930
LOC_Os11g18194	LOC_Os02g18180	LOC_Os05g11510
LOC_Os11g25860	LOC_Os02g28980	LOC_Os05g11780
LOC_Os11g34700	LOC_Os02g30080	LOC_Os05g13900
LOC_Os11g37280	LOC_Os02g37290	LOC_Os05g24650
LOC_Os11g37950	LOC_Os02g37300	LOC_Os05g25640
LOC_Os11g37970	LOC_Os02g38840	LOC_Os05g30250
LOC_Os11g38620	LOC_Os02g40510	LOC_Os05g30350
LOC_Os11g40674	LOC_Os02g40664	LOC_Os05g30700
LOC_Os12g04980	LOC_Os02g43300	LOC_Os05g31750
LOC_Os12g07840	LOC_Os02g44870	LOC_Os05g34650
LOC_Os12g09320	LOC_Os02g45710	LOC_Os05g37160
LOC_Os12g22110	LOC_Os02g45940	LOC_Os05g39140
LOC_Os12g26960	LOC_Os02g47500	LOC_Os05g40810
LOC_Os12g30500	LOC_Os02g48320	LOC_Os05g41200
LOC_Os12g38910	LOC_Os02g48900	LOC_Os05g43910
LOC_Os12g38920	LOC_Os02g49670	LOC_Os05g48760
LOC_Os01g05840	LOC_Os02g50480	LOC_Os06g07620
LOC_Os01g07480	LOC_Os02g51680	LOC_Os06g10130
LOC_Os01g07660	LOC_Os02g56280	LOC_Os06g14240
LOC_Os01g09420	LOC_Os02g56750	LOC_Os06g15330
LOC_Os01g09900	LOC_Os02g56900	LOC_Os06g16370
LOC_Os01g10690	LOC_Os03g02750	LOC_Os06g21760
LOC_Os01g12290	LOC_Os03g05270	LOC_Os06g37450
LOC_Os01g15000	LOC_Os03g05870	LOC_Os06g39370
LOC_Os01g41900	LOC_Os03g06670	LOC_Os06g40510
LOC_Os01g42370	LOC_Os03g06680	LOC_Os06g45100
LOC_Os01g42810	LOC_Os03g08840	LOC_Os06g46950
LOC_Os01g50750	LOC_Os03g09250	LOC_Os06g47910
LOC_Os01g52760	LOC_Os03g09840	LOC_Os06g48800
LOC_Os01g53570	LOC_Os03g10050	LOC_Os06g49110
LOC_Os01g61940	LOC_Os03g22050	LOC_Os06g49120
LOC_Os01g69870	LOC_Os03g22200	LOC_Os06g51070
LOC_Os02g05610	LOC_Os03g43590	LOC_Os06g51260
LOC_Os02g12380	LOC_Os03g58580	LOC_Os07g05000
LOC_Os02g12700	LOC_Os04g02970	LOC_Os07g05010
LOC_Os02g14910	LOC_Os04g10010	LOC_Os07g06800
LOC_Os02g16610	LOC_Os04g11970	LOC_Os07g06840
LOC_Os02g16620	LOC_Os04g12480	LOC_Os07g30670
LOC_Os02g21040	LOC_Os04g23220	LOC_Os07g32560
LOC_Os02g21190	LOC_Os04g31090	LOC_Os07g34980
LOC_Os02g24240	LOC_Os04g32950	LOC_Os07g35004
LOC_Os02g24750	LOC_Os04g34490	LOC_Os07g35340
LOC_Os02g26160	LOC_Os04g39100	LOC_Os07g40510
LOC_Os02g28170	LOC_Os04g39980	LOC_Os07g41160
LOC_Os02g33070	LOC_Os04g41970	LOC_Os07g46330
LOC_Os02g35830	LOC_Os04g46280	LOC_Os07g47250
LOC_Os02g36070	LOC_Os04g53810	LOC_Os07g48800
LOC_Os02g39240	LOC_Os04g55930	LOC_Os08g01370
LOC_Os02g39260	LOC_Os04g58480	LOC_Os08g03430
LOC_Os02g42990	LOC_Os05g04870	LOC_Os08g04450
LOC_Os02g44130	LOC_Os05g04960	LOC_Os08g04800
LOC_Os02g51040	LOC_Os05g06140	LOC_Os08g06110
LOC_Os02g52780	LOC_Os05g08420	LOC_Os08g06550
LOC_Os02g53230	LOC_Os05g11260	LOC_Os08g07730
LOC_Os02g55480	LOC_Os05g14750	LOC_Os08g08160
LOC_Os03g02670	LOC_Os05g33400	LOC_Os08g23440
LOC_Os03g03070	LOC_Os05g38960	LOC_Os08g28730
LOC_Os03g03470	LOC_Os05g41550	LOC_Os08g30095
LOC_Os03g04770	LOC_Os05g48040	LOC_Os08g32980
LOC_Os03g05770	LOC_Os05g48340	LOC_Os08g43180
LOC_Os03g08930	LOC_Os05g48510	LOC_Os09g08390
LOC_Os03g10140	LOC_Os06g06860	LOC_Os09g11460
LOC_Os03g12414	LOC_Os06g09090	LOC_Os09g16920
LOC_Os03g15460	LOC_Os06g09120	LOC_Os09g17600
LOC_Os03g16860	LOC_Os06g11290	LOC_Os09g21000
LOC_Os03g17100	LOC_Os06g14420	LOC_Os09g23590
LOC_Os03g17700	LOC_Os06g20090	LOC_Os09g25810
LOC_Os03g19780	LOC_Os06g37560	LOC_Os09g31120
LOC_Os03g20949	LOC_Os06g38960	LOC_Os09g31180
LOC_Os03g21090	LOC_Os06g42800	LOC_Os09g31470
LOC_Os03g39160	LOC_Os06g47620	LOC_Os09g32095
LOC_Os03g42259	LOC_Os06g47850	LOC_Os09g32410
LOC_Os03g43720	LOC_Os06g50370	LOC_Os09g34214
LOC_Os03g47610	LOC_Os07g10220	LOC_Os09g36800
LOC_Os03g48320	LOC_Os07g28614	LOC_Os09g37710
LOC_Os03g51180	LOC_Os07g28920	LOC_Os09g38110
LOC_Os03g53860	LOC_Os07g29820	LOC_Os09g38620
LOC_Os03g53950	LOC_Os07g34280	LOC_Os10g05130
LOC_Os03g55960	LOC_Os07g34570	LOC_Os10g25010
LOC_Os03g57310	LOC_Os07g44770	LOC_Os10g28360
LOC_Os03g62270	LOC_Os07g44780	LOC_Os10g32810
LOC_Os03g62340	LOC_Os07g46830	LOC_Os10g39020
LOC_Os03g62490	LOC_Os07g47100	LOC_Os10g41400
LOC_Os04g22380	LOC_Os07g47400	LOC_Os11g01530
LOC_Os04g23550	LOC_Os07g47590	LOC_Os11g02240
LOC_Os04g27670	LOC_Os07g48280	LOC_Os11g03660
LOC_Os04g27950	LOC_Os08g07010	LOC_Os11g05530
LOC_Os04g32210	LOC_Os08g13690	LOC_Os11g12530
LOC_Os04g39470	LOC_Os08g13980	LOC_Os11g34370
LOC_Os04g46220	LOC_Os08g19670	LOC_Os11g35860
LOC_Os04g47190	LOC_Os08g20130	LOC_Os11g41034
LOC_Os04g52320	LOC_Os08g21879	LOC_Os11g41150
LOC_Os04g52810	LOC_Os08g32970	LOC_Os11g41600
LOC_Os04g58890	LOC_Os08g43390	LOC_Os11g47800
LOC_Os04g59020	LOC_Os09g02410	LOC_Os11g47970
LOC_Os05g03450	LOC_Os09g14670	LOC_Os12g07190
LOC_Os05g03620	LOC_Os09g16330	LOC_Os12g10660
LOC_Os05g03640	LOC_Os09g17630	LOC_Os12g13140
LOC_Os05g03760	LOC_Os09g20390	LOC_Os12g15400
LOC_Os05g28470	LOC_Os09g20430	LOC_Os12g16540
LOC_Os05g39170	LOC_Os09g21740	LOC_Os12g17090
LOC_Os05g39190	LOC_Os09g23084	LOC_Os12g17320
LOC_Os05g41490	LOC_Os09g23160	LOC_Os12g18810
LOC_Os06g07030	LOC_Os09g24820	LOC_Os12g19860
LOC_Os06g09230	LOC_Os09g25760	LOC_Os12g27440
LOC_Os06g15760	LOC_Os09g33470	LOC_Os12g29220
LOC_Os06g38650	LOC_Os09g36080	LOC_Os12g32230
LOC_Os06g40580	LOC_Os09g36960	LOC_Os12g33130
LOC_Os06g42850	LOC_Os09g39910	LOC_Os12g35890
LOC_Os06g43660	LOC_Os09g40000	LOC_Os12g36850
LOC_Os06g44220	LOC_Os10g29670	LOC_Os12g38150
LOC_Os06g44660	LOC_Os10g30310	LOC_Os12g38250
LOC_Os06g45140	LOC_Os10g30790	LOC_Os12g41780
LOC_Os06g47120	LOC_Os10g33420	LOC_Os12g42610
LOC_Os06g50230	LOC_Os10g33960	LOC_Os01g03950
LOC_Os07g08360	LOC_Os10g40580	LOC_Os01g04950
LOC_Os07g08460	LOC_Os10g41430	LOC_Os01g05830
LOC_Os07g08520	LOC_Os11g01280	LOC_Os01g07260
LOC_Os07g09010	LOC_Os11g03230	LOC_Os01g07700
LOC_Os07g19410	LOC_Os11g12420	LOC_Os01g07730
LOC_Os07g26000	LOC_Os11g13680	LOC_Os01g07780
LOC_Os07g30150	LOC_Os11g14140	LOC_Os01g08020
LOC_Os07g30240	LOC_Os11g23880	LOC_Os01g08460
LOC_Os07g33410	LOC_Os11g24170	LOC_Os01g09310
LOC_Os07g33790	LOC_Os11g29500	LOC_Os01g10440
LOC_Os07g34520	LOC_Os11g33270	LOC_Os01g11520
LOC_Os07g35350	LOC_Os11g35410	LOC_Os01g11570
LOC_Os07g37090	LOC_Os11g35870	LOC_Os01g15840
LOC_Os07g46210	LOC_Os11g38650	LOC_Os01g42790
LOC_Os07g47640	LOC_Os11g45790	LOC_Os01g46169
LOC_Os08g02130	LOC_Os11g46000	LOC_Os01g46610
LOC_Os08g03310	LOC_Os12g05440	LOC_Os01g47410
LOC_Os08g06010	LOC_Os12g14110	LOC_Os01g47550
LOC_Os08g06200	LOC_Os12g14220	LOC_Os01g47570
LOC_Os08g08970	LOC_Os12g32360	LOC_Os01g50616
LOC_Os08g27810	LOC_Os12g32986	LOC_Os01g53255
LOC_Os08g30910	LOC_Os12g38180	LOC_Os01g58335
LOC_Os08g32610	LOC_Os12g41930	LOC_Os01g59730
LOC_Os08g40440	LOC_Os12g42140	LOC_Os01g69070
LOC_Os09g09330	LOC_Os01g02150	LOC_Os02g07770
LOC_Os09g13930	LOC_Os01g06320	LOC_Os02g09240
LOC_Os09g16010	LOC_Os01g11650	LOC_Os02g09510
LOC_Os09g32020	LOC_Os01g19770	LOC_Os02g10850
LOC_Os09g32330	LOC_Os01g53730	LOC_Os02g13560
LOC_Os09g32550	LOC_Os02g41510	LOC_Os02g18540
LOC_Os09g34190	LOC_Os02g44710	LOC_Os02g24270
LOC_Os09g34320	LOC_Os02g49440	LOC_Os02g26960
LOC_Os09g36440	LOC_Os02g56810	LOC_Os02g32490
LOC_Os09g36735	LOC_Os03g06200	LOC_Os02g32990
LOC_Os10g01470	LOC_Os03g06850	LOC_Os02g35440
LOC_Os10g03620	LOC_Os03g21970	LOC_Os02g36110
LOC_Os10g03750	LOC_Os03g47530	LOC_Os02g36570
LOC_Os10g05910	LOC_Os05g05100	LOC_Os02g39160
LOC_Os10g06930	LOC_Os05g05390	LOC_Os02g42210
LOC_Os10g17520	LOC_Os05g11210	LOC_Os02g44290
LOC_Os10g25170	LOC_Os05g30010	LOC_Os02g44630
LOC_Os10g27380	LOC_Os05g48010	LOC_Os02g45460
LOC_Os10g28350	LOC_Os06g44300	LOC_Os02g45670
LOC_Os10g29050	LOC_Os07g42580	LOC_Os02g46080
LOC_Os10g30910	LOC_Os08g04540	LOC_Os02g46970
LOC_Os10g31850	LOC_Os08g39150	LOC_Os02g47020
LOC_Os10g38050	LOC_Os09g08520	LOC_Os02g47190
LOC_Os11g01610	LOC_Os09g13570	LOC_Os02g47200
LOC_Os11g04230	LOC_Os11g05050	LOC_Os02g47560
LOC_Os11g08330	LOC_Os11g34080	LOC_Os02g47620
LOC_Os11g14900	LOC_Os11g37080	LOC_Os02g49310
LOC_Os11g27110	LOC_Os12g06340	LOC_Os02g49650
LOC_Os11g29870		LOC_Os02g50174
LOC_Os11g34690		LOC_Os02g51404
LOC_Os11g35080		LOC_Os02g53040
LOC_Os11g38190		LOC_Os02g53350
LOC_Os11g38610		LOC_Os02g57700
LOC_Os11g38630		LOC_Os02g57720
LOC_Os11g38640		LOC_Os03g02190
LOC_Os12g02040		LOC_Os03g04020
LOC_Os12g04424		LOC_Os03g04169
LOC_Os12g05360		LOC_Os03g04570
LOC_Os12g08240		LOC_Os03g07340
LOC_Os12g08770		LOC_Os03g07570
LOC_Os12g09190		LOC_Os03g07960
LOC_Os12g13800		LOC_Os03g09930
LOC_Os12g27210		LOC_Os03g11440
LOC_Os12g28100		LOC_Os03g11780
LOC_Os12g31860		LOC_Os03g12290
LOC_Os12g41260		LOC_Os03g12660
LOC_Os12g41550		LOC_Os03g12700
LOC_Os12g41640		LOC_Os03g15120
LOC_Os01g06560		LOC_Os03g18160
LOC_Os01g06590		LOC_Os03g19090
LOC_Os01g42190		LOC_Os03g19560
LOC_Os02g28220		LOC_Os03g20380
LOC_Os02g51000		LOC_Os03g20410
LOC_Os03g13360		LOC_Os03g21040
LOC_Os03g15710		LOC_Os03g21400
LOC_Os04g40310		LOC_Os03g25500
LOC_Os04g47620		LOC_Os03g25850
LOC_Os04g47870		LOC_Os03g29850
LOC_Os04g52440		LOC_Os03g38540
LOC_Os04g52840		LOC_Os03g49630
LOC_Os04g53450		LOC_Os03g50070
LOC_Os06g14490		LOC_Os03g50870
LOC_Os07g46930		LOC_Os03g53230
LOC_Os07g48790		LOC_Os03g55030
LOC_Os08g39300		LOC_Os03g56250
LOC_Os11g37260		LOC_Os04g07110
LOC_Os12g38360		LOC_Os04g24220
		LOC_Os04g31030
		LOC_Os04g32110
		LOC_Os04g34330
		LOC_Os04g41340
		LOC_Os04g42800
		LOC_Os04g47720
		LOC_Os04g51400
		LOC_Os04g54010
		LOC_Os04g55710
		LOC_Os04g56240
		LOC_Os05g07690
		LOC_Os05g08480
		LOC_Os05g08860
		LOC_Os05g18294
		LOC_Os05g25370
		LOC_Os05g25680
		LOC_Os05g26820
		LOC_Os05g32810
		LOC_Os05g35500
		LOC_Os05g38150
		LOC_Os05g39560
		LOC_Os05g40020
		LOC_Os05g43650
		LOC_Os05g47560
		LOC_Os05g47640
		LOC_Os06g01250
		LOC_Os06g02019
		LOC_Os06g02620
		LOC_Os06g02960
		LOC_Os06g07120
		LOC_Os06g10790
		LOC_Os06g21230
		LOC_Os06g21240
		LOC_Os06g36650
		LOC_Os06g39680
		LOC_Os06g40500
		LOC_Os06g41360
		LOC_Os06g47780
		LOC_Os06g48940
		LOC_Os06g49790
		LOC_Os06g50080
		LOC_Os06g50340
		LOC_Os06g51029
		LOC_Os07g03849
		LOC_Os07g04240
		LOC_Os07g07230
		LOC_Os07g08200
		LOC_Os07g08330
		LOC_Os07g09330
		LOC_Os07g10420
		LOC_Os07g32630
		LOC_Os07g33310
		LOC_Os07g37130
		LOC_Os07g37290
		LOC_Os07g39350
		LOC_Os07g47040
		LOC_Os07g47990
		LOC_Os07g48010
		LOC_Os07g48020
		LOC_Os07g49110
		LOC_Os08g04180
		LOC_Os08g06280
		LOC_Os08g10310
		LOC_Os08g14940
		LOC_Os08g14990
		LOC_Os08g16050
		LOC_Os08g17390
		LOC_Os08g24770
		LOC_Os08g36310
		LOC_Os08g39370
		LOC_Os08g44050
		LOC_Os08g44300
		LOC_Os08g44400
		LOC_Os08g44530
		LOC_Os09g17740
		LOC_Os09g21340
		LOC_Os09g25150
		LOC_Os09g30418
		LOC_Os09g31050
		LOC_Os09g31380
		LOC_Os09g32100
		LOC_Os09g34230
		LOC_Os09g35970
		LOC_Os09g37100
		LOC_Os09g38090
		LOC_Os09g38100
		LOC_Os09g38310
		LOC_Os09g38920
		LOC_Os09g39620
		LOC_Os09g39970
		LOC_Os10g07450
		LOC_Os10g11310
		LOC_Os10g25030
		LOC_Os10g25060
		LOC_Os10g25590
		LOC_Os10g29470
		LOC_Os10g32680
		LOC_Os10g34230
		LOC_Os10g35370
		LOC_Os10g39936
		LOC_Os10g41100
		LOC_Os11g01439
		LOC_Os11g02330
		LOC_Os11g03390
		LOC_Os11g08670
		LOC_Os11g11970
		LOC_Os11g16580
		LOC_Os11g23220
		LOC_Os11g24450
		LOC_Os11g25720
		LOC_Os11g32750
		LOC_Os11g42200
		LOC_Os11g42490
		LOC_Os11g42510
		LOC_Os11g45280
		LOC_Os12g01449
		LOC_Os12g02200
		LOC_Os12g02520
		LOC_Os12g04020
		LOC_Os12g08830
		LOC_Os12g12934
		LOC_Os12g16480
		LOC_Os12g25700
		LOC_Os12g26044
		LOC_Os12g32280
		LOC_Os12g35480
		LOC_Os12g37360
		LOC_Os12g38850
		LOC_Os12g43130

## Sheet: SNP and Indel variations
Gene ID with SNP and Indel sequence variations in DEGFu-sp* to anther, ovary and leaf
Gene ID of 67 DERFu-sp associated with SNP and Indel sequence variation in anther	Gene ID of 133 DERFu-sp associated with SNP and Indel sequence variation in ovary	Gene ID of 87 DERFu-sp associated with SNP and Indel sequence variation in leaf		Gene ID of 25 genes related to metabolic process were detected in the DERFu-sp associated with SNP and Indel sequence variation in anther	Gene ID of 39 genes related to metabolic process were detected in the DERFu-sp associated with SNP and Indel sequence variation in ovary
LOC_Os01g02960	LOC_Os01g02960	Os01g0113450	NA	LOC_Os04g40140	LOC_Os04g02970		*DEGFu-sp: Differentially expressed genes that uniquely associated with F1 compared to parents and specific to anther/ovary/leaf
LOC_Os01g03310	LOC_Os01g03310	Os01g0175733	NA	LOC_Os01g11670	LOC_Os02g40510
LOC_Os01g07850	LOC_Os01g03380	Os01g0203400	LOC_Os01g10640	LOC_Os01g40070	LOC_Os03g10950
LOC_Os01g08860	LOC_Os01g06320	Os01g0263400	LOC_Os01g15840	LOC_Os11g25860	LOC_Os11g27329
LOC_Os01g10690	LOC_Os02g12790	Os01g0566500	LOC_Os01g38580	LOC_Os12g19470	LOC_Os01g02960
LOC_Os01g12290	LOC_Os02g14800	Os01g0606200	LOC_Os01g42150	LOC_Os04g46440	LOC_Os02g38410
LOC_Os01g13229	LOC_Os02g15820	Os01g0703000	NA	LOC_Os05g15370	LOC_Os02g10880
LOC_Os01g13260	LOC_Os02g29040	Os01g0733801	LOC_Os01g53255	LOC_Os02g14910	LOC_Os10g40550
LOC_Os01g39790	LOC_Os02g30080	Os01g0795832	LOC_Os01g58335	LOC_Os01g53710	LOC_Os05g11950
LOC_Os01g40070	LOC_Os02g38890	Os02g0107900	LOC_Os02g01820	LOC_Os10g22600	LOC_Os04g52730
LOC_Os01g42370	LOC_Os02g40510	Os02g0223200	NA	LOC_Os07g40620	LOC_Os04g01310
LOC_Os01g53710	LOC_Os02g41510	Os02g0240100	LOC_Os02g14430	LOC_Os01g02960	LOC_Os06g50300
LOC_Os01g69904	LOC_Os02g44870	Os02g0278400	LOC_Os02g17760	LOC_Os04g52810	LOC_Os02g12790
LOC_Os02g14910	LOC_Os02g45270	Os02g0278700	LOC_Os02g17780	LOC_Os01g12290	LOC_Os04g39864
LOC_Os02g16610	LOC_Os02g47500	Os02g0302700	LOC_Os02g19970	LOC_Os05g03620	LOC_Os03g17980
LOC_Os02g38260	LOC_Os02g48320	Os02g0541900	LOC_Os02g33740	LOC_Os02g38260	LOC_Os02g41510
LOC_Os02g39740	LOC_Os02g53384	Os02g0561900	LOC_Os02g35440	LOC_Os11g37970	LOC_Os06g38730
LOC_Os02g44820	LOC_Os03g06680	Os02g0675100	NA	LOC_Os10g27380	LOC_Os01g64570
LOC_Os02g48640	LOC_Os03g07410	Os02g0749200	LOC_Os02g51404	LOC_Os07g08520	LOC_Os05g43090
LOC_Os02g52780	LOC_Os03g07750	Os02g0773800	LOC_Os02g53384	LOC_Os11g04010	LOC_Os02g26800
LOC_Os03g07739	LOC_Os03g10030	Os02g0778800	NA	LOC_Os07g46930	LOC_Os04g46440
LOC_Os03g11040	LOC_Os03g10950	Os02g0822900	LOC_Os02g57700	LOC_Os04g41960	LOC_Os11g47500
LOC_Os03g15460	LOC_Os03g15750	Os02g0824800	NA	LOC_Os03g53860	LOC_Os06g11500
LOC_Os03g18910	LOC_Os03g17980	Os03g0113000	LOC_Os03g02190	LOC_Os10g25170	LOC_Os06g11290
LOC_Os03g21090	LOC_Os03g21970	Os03g0134500	LOC_Os03g04190	LOC_Os04g52730	LOC_Os09g21740
LOC_Os03g51180	LOC_Os03g22050	Os03g0604200	LOC_Os03g40720		LOC_Os03g21970
LOC_Os03g53860	LOC_Os03g28250	Os03g0699800	LOC_Os03g49270		LOC_Os06g21380
LOC_Os04g09580	LOC_Os03g33570	Os03g0750300	LOC_Os03g53920		LOC_Os09g32526
LOC_Os04g09654	LOC_Os03g52860	Os03g0758700	LOC_Os03g55140		LOC_Os11g25980
LOC_Os04g40140	LOC_Os03g55590	Os03g0846200	NA		LOC_Os11g37080
LOC_Os04g41960	LOC_Os04g02970	Os04g0166500	LOC_Os04g08415		LOC_Os05g15370
LOC_Os04g46440	LOC_Os04g09580	Os04g0200700	LOC_Os04g12430		LOC_Os04g41970
LOC_Os04g52730	LOC_Os04g41970	Os04g0295200	NA		LOC_Os11g40400
LOC_Os04g52810	LOC_Os04g46440	Os04g0399600	LOC_Os04g32770		LOC_Os03g55590
LOC_Os04g52970	LOC_Os04g52730	Os04g0422900	LOC_Os04g34550		LOC_Os05g30250
LOC_Os05g03620	LOC_Os04g59610	Os04g0470901	NA		LOC_Os12g19470
LOC_Os05g15370	LOC_Os05g03934	Os05g0181300	LOC_Os05g08860		LOC_Os08g13980
LOC_Os05g41120	LOC_Os05g04000	Os05g0382550	LOC_Os05g31744		LOC_Os11g40140
LOC_Os05g47700	LOC_Os05g11260	Os06g0272800	LOC_Os06g16160		LOC_Os03g22050
LOC_Os06g14370	LOC_Os05g11950	Os06g0273100	NA
LOC_Os06g37680	LOC_Os05g15370	Os06g0322400	LOC_Os06g21760
LOC_Os06g44240	LOC_Os05g30250	Os06g0642500	LOC_Os06g43510
LOC_Os06g47120	LOC_Os05g41550	Os07g0434100	NA
LOC_Os07g08520	LOC_Os05g46690	Os07g0482566	NA
LOC_Os07g40620	LOC_Os06g10750	Os07g0492300	NA
LOC_Os08g16710	LOC_Os06g11290	Os07g0650375	LOC_Os07g45560
LOC_Os08g21879	LOC_Os06g11500	Os07g0650451	NA
LOC_Os08g28890	LOC_Os06g11630	Os07g0677100	LOC_Os07g48010
LOC_Os08g31090	LOC_Os06g13280	Os08g0173300	LOC_Os08g07660
LOC_Os09g36200	LOC_Os06g43080	Os08g0236400	LOC_Os08g13870
LOC_Os09g37580	LOC_Os06g50300	Os08g0259100	LOC_Os08g15920
LOC_Os10g05680	LOC_Os07g20164	Os08g0310300	LOC_Os08g21879
LOC_Os10g22600	LOC_Os07g29820	Os08g0372166	LOC_Os08g28480
LOC_Os10g25170	LOC_Os08g03350	Os08g0378000	LOC_Os08g29020
LOC_Os10g27380	LOC_Os08g06210	Os08g0390600	LOC_Os08g30095
LOC_Os10g28000	LOC_Os08g13980	Os08g0409900	LOC_Os08g31670
LOC_Os11g04010	LOC_Os08g19670	Os08g0537001	LOC_Os08g42480
LOC_Os11g25860	LOC_Os08g21879	Os08g0546500	NA
LOC_Os11g33310	LOC_Os08g31670	Os09g0482860	LOC_Os09g30510
LOC_Os11g37970	LOC_Os08g43140	Os10g0126600	LOC_Os10g03740
LOC_Os12g19470	LOC_Os09g17660	Os10g0395400	LOC_Os10g25590
LOC_Os12g38910	LOC_Os09g20430	Os10g0410750	LOC_Os10g27210
LOC_Os12g38920	LOC_Os09g21740	Os10g0534700	LOC_Os10g39020
LOC_Os12g41550	LOC_Os09g32310	Os11g0119200	LOC_Os11g02670
LOC_Os01g11670	LOC_Os09g32526	Os11g0157000	LOC_Os11g05840
LOC_Os07g46930	LOC_Os09g36600	Os11g0211200	LOC_Os11g10540
LOC_Os08g22149	LOC_Os09g36960	Os11g0211300	LOC_Os11g10550
	LOC_Os09g40000	Os11g0233201	LOC_Os11g12560
	LOC_Os10g05680	Os11g0425100	LOC_Os11g23770
	LOC_Os10g26940	Os11g0492100	LOC_Os11g29970
	LOC_Os10g28570	Os11g0539700	LOC_Os11g33320
	LOC_Os10g40580	Os11g0576100	LOC_Os11g36760
	LOC_Os11g03230	Os11g0641500	LOC_Os11g42200
	LOC_Os11g33310	Os11g0655200	LOC_Os11g43410
	LOC_Os11g36930	Os11g0669100	LOC_Os11g44680
	LOC_Os11g37080	Os12g0134700	LOC_Os12g04080
	LOC_Os11g40140	Os12g0145916	NA
	LOC_Os11g42010	Os12g0249900	LOC_Os12g14699
	LOC_Os11g42890	Os12g0267500	LOC_Os12g16670
	LOC_Os11g46000	Os12g0509600	LOC_Os12g32520
	LOC_Os11g47500	Os12g0550800	LOC_Os12g36430
	LOC_Os11g47809	Os12g0568700	LOC_Os12g38100
	LOC_Os12g09720	Os01g0215100	LOC_Os01g11670
	LOC_Os12g26290	Os03g0644600	LOC_Os03g44250
	LOC_Os12g38180	Os05g0527700	LOC_Os05g45170
	LOC_Os01g04350	Os07g0129300	LOC_Os07g03730
	LOC_Os01g07850	Os12g0610950	NA
	LOC_Os01g08700
	LOC_Os01g10400
	LOC_Os01g64570
	LOC_Os01g69904
	LOC_Os01g71170
	LOC_Os02g10880
	LOC_Os02g18612
	LOC_Os02g20934
	LOC_Os02g23939
	LOC_Os02g26800
	LOC_Os02g38410
	LOC_Os02g50940
	LOC_Os02g51060
	LOC_Os03g07739
	LOC_Os03g15920
	LOC_Os03g17810
	LOC_Os03g41390
	LOC_Os03g53210
	LOC_Os03g53920
	LOC_Os04g01310
	LOC_Os04g08415
	LOC_Os04g09654
	LOC_Os04g20280
	LOC_Os04g30800
	LOC_Os04g39864
	LOC_Os04g52970
	LOC_Os04g59260
	LOC_Os05g07940
	LOC_Os05g39310
	LOC_Os05g43090
	LOC_Os05g47700
	LOC_Os06g21380
	LOC_Os06g38730
	LOC_Os07g35050
	LOC_Os08g09610
	LOC_Os09g08100
	LOC_Os09g17152
	LOC_Os09g36200
	LOC_Os10g02880
	LOC_Os10g33430
	LOC_Os10g40550
	LOC_Os11g04190
	LOC_Os11g25980
	LOC_Os11g27329
	LOC_Os11g40400
	LOC_Os12g19470

## Sheet: AgiGo-SNP-IDEL
AgiGo analysis of SNP and Indel sequence variations in DEGFu associated with anther, ovary and leaf
GO_acc	term_type	Term	queryitem	querytotal	bgitem	bgtotal	pvalue	FDR	entries
Anther
GO:0009765	P	photosynthesis, light harvesting	5	251	17	23155	3.1e-06	0.00099	// Os01g0600900 // Os07g0577600 // Os11g0242800 // Os07g0558400 // Os06g0320500
GO:0019684	P	photosynthesis, light reaction	5	251	24	23155	1.3e-05	0.0021	// Os01g0600900 // Os07g0577600 // Os11g0242800 // Os07g0558400 // Os06g0320500
GO:0031326	P	regulation of cellular biosynthetic process	28	251	1261	23155	0.00032	0.018	// Os04g0470600 // Os09g0295000 // Os07g0456900 // Os04g0619000 // Os03g0742900 // Os10g0390800 // Os07g0182400 // Os05g0343400 // Os02g0772000 // Os04g0301500 // Os03g0180900 // Os03g0188400 // Os09g0410700 // Os04g0477300 // Os11g0490900 // Os10g0103700 // Os03g0181100 // Os06g0662200 // Os09g0538400 // Os03g0311600 // Os02g0247100 // Os02g0766700 // Os09g0534800 // Os04g0546800 // Os07g0556800…
GO:0010468	P	regulation of gene expression	28	251	1279	23155	0.00039	0.018	// Os04g0470600 // Os09g0295000 // Os07g0456900 // Os04g0619000 // Os03g0742900 // Os10g0390800 // Os07g0182400 // Os05g0343400 // Os02g0772000 // Os04g0301500 // Os03g0180900 // Os03g0188400 // Os09g0410700 // Os04g0477300 // Os11g0490900 // Os10g0103700 // Os03g0181100 // Os06g0662200 // Os09g0538400 // Os03g0311600 // Os02g0247100 // Os02g0766700 // Os09g0534800 // Os04g0546800 // Os07g0556800…
GO:0009889	P	regulation of biosynthetic process	28	251	1261	23155	0.00032	0.018	// Os04g0470600 // Os09g0295000 // Os07g0456900 // Os04g0619000 // Os03g0742900 // Os10g0390800 // Os07g0182400 // Os05g0343400 // Os02g0772000 // Os04g0301500 // Os03g0180900 // Os03g0188400 // Os09g0410700 // Os04g0477300 // Os11g0490900 // Os10g0103700 // Os03g0181100 // Os06g0662200 // Os09g0538400 // Os03g0311600 // Os02g0247100 // Os02g0766700 // Os09g0534800 // Os04g0546800 // Os07g0556800…
GO:0010556	P	regulation of macromolecule biosynthetic process	28	251	1261	23155	0.00032	0.018	// Os04g0470600 // Os09g0295000 // Os07g0456900 // Os04g0619000 // Os03g0742900 // Os10g0390800 // Os07g0182400 // Os05g0343400 // Os02g0772000 // Os04g0301500 // Os03g0180900 // Os03g0188400 // Os09g0410700 // Os04g0477300 // Os11g0490900 // Os10g0103700 // Os03g0181100 // Os06g0662200 // Os09g0538400 // Os03g0311600 // Os02g0247100 // Os02g0766700 // Os09g0534800 // Os04g0546800 // Os07g0556800…
GO:0006350	P	transcription	29	251	1336	23155	0.00035	0.018	// Os04g0470600 // Os09g0295000 // Os07g0456900 // Os04g0619000 // Os03g0742900 // Os10g0390800 // Os07g0182400 // Os05g0343400 // Os02g0772000 // Os04g0301500 // Os03g0180900 // Os03g0188400 // Os09g0410700 // Os04g0477300 // Os11g0490900 // Os10g0103700 // Os03g0181100 // Os01g0702900 // Os06g0662200 // Os09g0538400 // Os03g0311600 // Os02g0247100 // Os02g0766700 // Os09g0534800 // Os04g0546800…
GO:0031323	P	regulation of cellular metabolic process	28	251	1295	23155	0.00048	0.018	// Os04g0470600 // Os09g0295000 // Os07g0456900 // Os04g0619000 // Os03g0742900 // Os10g0390800 // Os07g0182400 // Os05g0343400 // Os02g0772000 // Os04g0301500 // Os03g0180900 // Os03g0188400 // Os09g0410700 // Os04g0477300 // Os11g0490900 // Os10g0103700 // Os03g0181100 // Os06g0662200 // Os09g0538400 // Os03g0311600 // Os02g0247100 // Os02g0766700 // Os09g0534800 // Os04g0546800 // Os07g0556800…
GO:0045449	P	regulation of transcription	27	251	1237	23155	0.00053	0.018	// Os04g0470600 // Os09g0295000 // Os07g0456900 // Os04g0619000 // Os03g0742900 // Os10g0390800 // Os07g0182400 // Os05g0343400 // Os02g0772000 // Os04g0301500 // Os03g0180900 // Os03g0188400 // Os09g0410700 // Os04g0477300 // Os11g0490900 // Os10g0103700 // Os03g0181100 // Os06g0662200 // Os09g0538400 // Os03g0311600 // Os02g0247100 // Os02g0766700 // Os09g0534800 // Os04g0546800 // Os03g0122600…
GO:0019219	P	regulation of nucleobase, nucleoside, nucleotide and nucleic acid metabolic process	27	251	1243	23155	0.00057	0.018	// Os04g0470600 // Os09g0295000 // Os07g0456900 // Os04g0619000 // Os03g0742900 // Os10g0390800 // Os07g0182400 // Os05g0343400 // Os02g0772000 // Os04g0301500 // Os03g0180900 // Os03g0188400 // Os09g0410700 // Os04g0477300 // Os11g0490900 // Os10g0103700 // Os03g0181100 // Os06g0662200 // Os09g0538400 // Os03g0311600 // Os02g0247100 // Os02g0766700 // Os09g0534800 // Os04g0546800 // Os03g0122600…
GO:0080090	P	regulation of primary metabolic process	28	251	1326	23155	0.00069	0.019	// Os04g0470600 // Os09g0295000 // Os07g0456900 // Os04g0619000 // Os03g0742900 // Os10g0390800 // Os07g0182400 // Os05g0343400 // Os02g0772000 // Os04g0301500 // Os03g0180900 // Os03g0188400 // Os09g0410700 // Os04g0477300 // Os11g0490900 // Os10g0103700 // Os03g0181100 // Os06g0662200 // Os09g0538400 // Os03g0311600 // Os02g0247100 // Os02g0766700 // Os09g0534800 // Os04g0546800 // Os07g0556800…
GO:0051171	P	regulation of nitrogen compound metabolic process	27	251	1261	23155	0.0007	0.019	// Os04g0470600 // Os09g0295000 // Os07g0456900 // Os04g0619000 // Os03g0742900 // Os10g0390800 // Os07g0182400 // Os05g0343400 // Os02g0772000 // Os04g0301500 // Os03g0180900 // Os03g0188400 // Os09g0410700 // Os04g0477300 // Os11g0490900 // Os10g0103700 // Os03g0181100 // Os06g0662200 // Os09g0538400 // Os03g0311600 // Os02g0247100 // Os02g0766700 // Os09g0534800 // Os04g0546800 // Os03g0122600…
GO:0060255	P	regulation of macromolecule metabolic process	28	251	1345	23155	0.00085	0.021	// Os04g0470600 // Os09g0295000 // Os07g0456900 // Os04g0619000 // Os03g0742900 // Os10g0390800 // Os07g0182400 // Os05g0343400 // Os02g0772000 // Os04g0301500 // Os03g0180900 // Os03g0188400 // Os09g0410700 // Os04g0477300 // Os11g0490900 // Os10g0103700 // Os03g0181100 // Os06g0662200 // Os09g0538400 // Os03g0311600 // Os02g0247100 // Os02g0766700 // Os09g0534800 // Os04g0546800 // Os07g0556800…
GO:0019222	P	regulation of metabolic process	28	251	1381	23155	0.0013	0.027	// Os04g0470600 // Os09g0295000 // Os07g0456900 // Os04g0619000 // Os03g0742900 // Os10g0390800 // Os07g0182400 // Os05g0343400 // Os02g0772000 // Os04g0301500 // Os03g0180900 // Os03g0188400 // Os09g0410700 // Os04g0477300 // Os11g0490900 // Os10g0103700 // Os03g0181100 // Os06g0662200 // Os09g0538400 // Os03g0311600 // Os02g0247100 // Os02g0766700 // Os09g0534800 // Os04g0546800 // Os07g0556800…
GO:0015979	P	photosynthesis	5	251	70	23155	0.0013	0.027	// Os01g0600900 // Os07g0577600 // Os11g0242800 // Os07g0558400 // Os06g0320500
Ovary
GO:0008152	P	metabolic process	98		9541		1.01e-12	8.2e-10	//LOC_Os02g48900//LOC_Os01g11650//LOC_Os03g02750//LOC_Os10g40550//LOC_Os03g09250//LOC_Os02g50480//LOC_Os04g02970//LOC_Os05g04960//LOC_Os03g06850//LOC_Os11g27329//LOC_Os07g34570//LOC_Os02g38410//LOC_Os05g48510//LOC_Os02g32590//LOC_Os07g46830//LOC_Os02g45170//LOC_Os05g33430//LOC_Os07g44890//LOC_Os05g04870//LOC_Os01g56930//LOC_Os11g33270//LOC_Os04g41620//LOC_Os09g36220//LOC_Os05g31230//LOC_Os01g0369…
Leaf
GO:0034641	P	cellular nitrogen compound metabolic process	17	394	252	23155	3.3e-06	0.0016	// Os08g0559600 // Os05g0455500 // Os06g0704600 // Os03g0323200 // Os04g0504000 // Os08g0135900 // Os02g0735200 // Os03g0223400 // Os12g0507000 // Os09g0529100 // Os03g0738400 // Os03g0133900 // Os05g0549700 // Os03g0256400 // Os03g0134300 // Os09g0539100 // Os09g0543100
GO:0018130	P	heterocycle biosynthetic process	7	394	57	23155	9.5e-05	0.0099	// Os05g0455500 // Os03g0256400 // Os12g0507000 // Os06g0704600 // Os03g0323200 // Os03g0134300 // Os04g0504000
GO:0051234	P	establishment of localization	43	394	1337	23155	6.7e-05	0.0099	// Os12g0560300 // Os12g0231000 // Os02g0822100 // Os07g0582400 // Os01g0607200 // Os06g0561800 // Os01g0175700 // Os01g0695700 // Os03g0213100 // Os05g0472700 // Os08g0323800 // Os01g0871800 // Os11g0432400 // Os03g0195300 // Os09g0554000 // Os02g0666200 // Os11g0106700 // Os07g0134800 // Os01g0919800 // Os07g0516600 // Os03g0684400 // Os07g0557400 // Os03g0138700 // Os05g0137100 // Os09g0376900…
GO:0044271	P	cellular nitrogen compound biosynthetic process	13	394	201	23155	7e-05	0.0099	// Os08g0559600 // Os05g0455500 // Os04g0504000 // Os03g0223400 // Os02g0735200 // Os03g0256400 // Os12g0507000 // Os03g0323200 // Os06g0704600 // Os03g0133900 // Os05g0549700 // Os03g0134300 // Os09g0539100
GO:0051179	P	localization	43	394	1361	23155	9.9e-05	0.0099	// Os12g0560300 // Os12g0231000 // Os02g0822100 // Os07g0582400 // Os01g0607200 // Os06g0561800 // Os01g0175700 // Os01g0695700 // Os03g0213100 // Os05g0472700 // Os08g0323800 // Os01g0871800 // Os11g0432400 // Os03g0195300 // Os09g0554000 // Os02g0666200 // Os11g0106700 // Os07g0134800 // Os01g0919800 // Os07g0516600 // Os03g0684400 // Os07g0557400 // Os03g0138700 // Os05g0137100 // Os09g0376900…
GO:0006810	P	transport	42	394	1332	23155	0.00012	0.01	// Os12g0560300 // Os12g0231000 // Os02g0822100 // Os07g0582400 // Os01g0607200 // Os06g0561800 // Os01g0175700 // Os01g0695700 // Os03g0213100 // Os05g0472700 // Os08g0323800 // Os01g0871800 // Os11g0432400 // Os03g0195300 // Os09g0554000 // Os02g0666200 // Os11g0106700 // Os07g0134800 // Os01g0919800 // Os07g0516600 // Os03g0684400 // Os07g0557400 // Os03g0138700 // Os05g0137100 // Os09g0376900…
GO:0008652	P	cellular amino acid biosynthetic process	9	394	128	23155	0.00051	0.037	// Os05g0455500 // Os09g0539100 // Os03g0223400 // Os02g0735200 // Os03g0256400 // Os08g0559600 // Os05g0549700 // Os03g0134300 // Os03g0133900
GO:0005215	F	transporter activity	32	394	829	23155	2.4e-05	0.0091	// Os12g0231000 // Os02g0822100 // Os07g0582400 // Os01g0607200 // Os06g0561800 // Os01g0175700 // Os01g0695700 // Os03g0213100 // Os05g0472700 // Os08g0323800 // Os05g0137100 // Os03g0195300 // Os02g0666200 // Os07g0516600 // Os03g0684400 // Os07g0557400 // Os03g0138700 // Os09g0376900 // Os09g0381100 // Os03g0251500 // Os03g0292200 // Os02g0229400 // Os06g0701600 // Os03g0146100 // Os03g0320000…
